# Supplementary material for: Insight into Phosphatidylinositol-Dependent Membrane Localization of the Innate Immune Adaptor Protein Toll/Interleukin 1 Receptor Domain-Containing Adaptor Protein
Source: Front Immunol. 2018 Jan 29;9:75. doi: 10.3389/fimmu.2018.00075 (PMC5796906; doi:10.3389/fimmu.2018.00075)
Supplement: Presentation S1 — TIRAP.pdb. A computational model of the three dimensional structure of toll/interleukin 1 receptor domain-containing adaptor protein in homodimeric condition. [file Presentation_1.zip]

Archive with 1 entries (1 files):
- TIRAP.pdb.pdb
