# Supplementary material for: Insight into Phosphatidylinositol-Dependent Membrane Localization of the Innate Immune Adaptor Protein Toll/Interleukin 1 Receptor Domain-Containing Adaptor Protein
Source: Front Immunol. 2018 Jan 29;9:75. doi: 10.3389/fimmu.2018.00075 (PMC5796906; doi:10.3389/fimmu.2018.00075)
Supplement: Presentation S1 — TIRAP.pdb. A computational model of the three dimensional structure of toll/interleukin 1 receptor domain-containing adaptor protein in homodimeric condition. [file Presentation_1.zip › TIRAP.pdb.pdb]

REMARK    GENERATED BY TRJCONV
TITLE     Protein in water t= 75312.00000
REMARK    THIS IS A SIMULATION BOX
CRYST1   97.326   87.549  129.419  90.00  90.00  90.00 P 1           1
MODEL        1
ATOM      1  N   MET A   1      44.030  11.290  64.750  1.00  0.00           N
ATOM      2  H1  MET A   1      43.560  10.410  64.730  1.00  0.00           H
ATOM      3  H2  MET A   1      43.940  11.660  63.820  1.00  0.00           H
ATOM      4  H3  MET A   1      44.990  11.140  64.980  1.00  0.00           H
ATOM      5  CA  MET A   1      43.420  12.300  65.630  1.00  0.00           C
ATOM      6  CB  MET A   1      41.900  12.120  65.680  1.00  0.00           C
ATOM      7  CG  MET A   1      41.180  12.820  64.530  1.00  0.00           C
ATOM      8  SD  MET A   1      41.800  12.330  62.870  1.00  0.00           S
ATOM      9  CE  MET A   1      41.010  13.520  61.820  1.00  0.00           C
ATOM     10  C   MET A   1      43.980  12.140  67.040  1.00  0.00           C
ATOM     11  O   MET A   1      44.420  11.060  67.430  1.00  0.00           O
ATOM     12  N   ALA A   2      43.820  13.160  67.890  1.00  0.00           N
ATOM     13  H   ALA A   2      43.330  14.000  67.660  1.00  0.00           H
ATOM     14  CA  ALA A   2      44.170  13.110  69.320  1.00  0.00           C
ATOM     15  CB  ALA A   2      44.790  14.510  69.370  1.00  0.00           C
ATOM     16  C   ALA A   2      43.030  12.920  70.320  1.00  0.00           C
ATOM     17  O   ALA A   2      41.900  13.380  70.160  1.00  0.00           O
ATOM     18  N   SER A   3      43.360  12.170  71.370  1.00  0.00           N
ATOM     19  H   SER A   3      44.180  11.600  71.280  1.00  0.00           H
ATOM     20  CA  SER A   3      42.500  12.040  72.550  1.00  0.00           C
ATOM     21  CB  SER A   3      42.250  10.590  72.970  1.00  0.00           C
ATOM     22  OG  SER A   3      41.160  10.550  73.890  1.00  0.00           O
ATOM     23  HG  SER A   3      41.460  10.610  74.840  1.00  0.00           H
ATOM     24  C   SER A   3      43.070  12.760  73.780  1.00  0.00           C
ATOM     25  O   SER A   3      42.330  13.330  74.580  1.00  0.00           O
ATOM     26  N   SER A   4      44.390  12.750  73.930  1.00  0.00           N
ATOM     27  H   SER A   4      44.950  12.260  73.260  1.00  0.00           H
ATOM     28  CA  SER A   4      45.110  13.310  75.080  1.00  0.00           C
ATOM     29  CB  SER A   4      46.560  12.820  75.180  1.00  0.00           C
ATOM     30  OG  SER A   4      47.260  13.270  74.020  1.00  0.00           O
ATOM     31  HG  SER A   4      47.940  13.900  74.390  1.00  0.00           H
ATOM     32  C   SER A   4      45.200  14.830  75.200  1.00  0.00           C
ATOM     33  O   SER A   4      45.880  15.440  76.020  1.00  0.00           O
ATOM     34  N   THR A   5      44.210  15.460  74.560  1.00  0.00           N
ATOM     35  H   THR A   5      43.400  14.940  74.310  1.00  0.00           H
ATOM     36  CA  THR A   5      44.170  16.930  74.590  1.00  0.00           C
ATOM     37  CB  THR A   5      43.100  17.450  73.630  1.00  0.00           C
ATOM     38  OG1 THR A   5      42.010  16.570  73.940  1.00  0.00           O
ATOM     39  HG1 THR A   5      41.160  17.050  74.140  1.00  0.00           H
ATOM     40  CG2 THR A   5      43.350  17.140  72.160  1.00  0.00           C
ATOM     41  C   THR A   5      43.710  17.620  75.880  1.00  0.00           C
ATOM     42  O   THR A   5      42.850  17.040  76.550  1.00  0.00           O
ATOM     43  N   SER A   6      44.120  18.860  76.080  1.00  0.00           N
ATOM     44  H   SER A   6      44.670  19.340  75.390  1.00  0.00           H
ATOM     45  CA  SER A   6      43.900  19.730  77.240  1.00  0.00           C
ATOM     46  CB  SER A   6      44.720  19.420  78.500  1.00  0.00           C
ATOM     47  OG  SER A   6      44.030  19.580  79.740  1.00  0.00           O
ATOM     48  HG  SER A   6      43.600  20.470  79.900  1.00  0.00           H
ATOM     49  C   SER A   6      43.910  21.240  76.950  1.00  0.00           C
ATOM     50  O   SER A   6      44.930  21.860  77.240  1.00  0.00           O
ATOM     51  N   LEU A   7      42.780  21.700  76.410  1.00  0.00           N
ATOM     52  H   LEU A   7      42.050  21.050  76.190  1.00  0.00           H
ATOM     53  CA  LEU A   7      42.740  23.130  76.100  1.00  0.00           C
ATOM     54  CB  LEU A   7      43.640  23.310  74.880  1.00  0.00           C
ATOM     55  CG  LEU A   7      43.800  24.790  74.540  1.00  0.00           C
ATOM     56  CD1 LEU A   7      44.780  25.420  75.530  1.00  0.00           C
ATOM     57  CD2 LEU A   7      44.190  24.830  73.070  1.00  0.00           C
ATOM     58  C   LEU A   7      41.320  23.520  75.660  1.00  0.00           C
ATOM     59  O   LEU A   7      40.750  22.990  74.700  1.00  0.00           O
ATOM     60  N   PRO A   8      40.730  24.460  76.380  1.00  0.00           N
ATOM     61  CA  PRO A   8      39.530  25.190  75.930  1.00  0.00           C
ATOM     62  CB  PRO A   8      39.080  25.970  77.160  1.00  0.00           C
ATOM     63  CG  PRO A   8      39.530  25.100  78.340  1.00  0.00           C
ATOM     64  CD  PRO A   8      40.850  24.510  77.840  1.00  0.00           C
ATOM     65  C   PRO A   8      40.040  26.160  74.860  1.00  0.00           C
ATOM     66  O   PRO A   8      41.150  26.680  75.000  1.00  0.00           O
ATOM     67  N   ALA A   9      39.110  26.590  74.020  1.00  0.00           N
ATOM     68  H   ALA A   9      38.190  26.180  74.010  1.00  0.00           H
ATOM     69  CA  ALA A   9      39.430  27.560  72.960  1.00  0.00           C
ATOM     70  CB  ALA A   9      39.300  26.930  71.570  1.00  0.00           C
ATOM     71  C   ALA A   9      38.570  28.810  73.150  1.00  0.00           C
ATOM     72  O   ALA A   9      37.400  28.740  72.780  1.00  0.00           O
ATOM     73  N   PRO A  10      39.120  29.910  73.650  1.00  0.00           N
ATOM     74  CA  PRO A  10      38.410  31.200  73.600  1.00  0.00           C
ATOM     75  CB  PRO A  10      38.880  31.900  74.880  1.00  0.00           C
ATOM     76  CG  PRO A  10      40.320  31.390  75.020  1.00  0.00           C
ATOM     77  CD  PRO A  10      40.330  29.960  74.480  1.00  0.00           C
ATOM     78  C   PRO A  10      38.700  31.860  72.250  1.00  0.00           C
ATOM     79  O   PRO A  10      39.530  31.360  71.500  1.00  0.00           O
ATOM     80  N   GLY A  11      38.350  33.140  72.240  1.00  0.00           N
ATOM     81  H   GLY A  11      37.670  33.370  72.930  1.00  0.00           H
ATOM     82  CA  GLY A  11      38.540  34.040  71.090  1.00  0.00           C
ATOM     83  C   GLY A  11      37.590  33.580  69.980  1.00  0.00           C
ATOM     84  O   GLY A  11      37.490  32.450  69.490  1.00  0.00           O
ATOM     85  N   SER A  12      36.710  34.520  69.630  1.00  0.00           N
ATOM     86  H   SER A  12      36.600  35.360  70.150  1.00  0.00           H
ATOM     87  CA  SER A  12      35.810  34.280  68.500  1.00  0.00           C
ATOM     88  CB  SER A  12      34.350  34.680  68.700  1.00  0.00           C
ATOM     89  OG  SER A  12      33.580  34.420  67.520  1.00  0.00           O
ATOM     90  HG  SER A  12      33.260  35.320  67.230  1.00  0.00           H
ATOM     91  C   SER A  12      36.430  34.920  67.260  1.00  0.00           C
ATOM     92  O   SER A  12      36.540  34.320  66.190  1.00  0.00           O
ATOM     93  N   ARG A  13      36.640  36.230  67.370  1.00  0.00           N
ATOM     94  H   ARG A  13      36.670  36.670  68.270  1.00  0.00           H
ATOM     95  CA  ARG A  13      37.140  36.930  66.180  1.00  0.00           C
ATOM     96  CB  ARG A  13      36.030  37.920  65.810  1.00  0.00           C
ATOM     97  CG  ARG A  13      36.120  38.220  64.310  1.00  0.00           C
ATOM     98  CD  ARG A  13      35.220  39.390  63.890  1.00  0.00           C
ATOM     99  NE  ARG A  13      35.290  39.490  62.420  1.00  0.00           N
ATOM    100  HE  ARG A  13      35.720  38.710  61.970  1.00  0.00           H
ATOM    101  CZ  ARG A  13      34.970  40.540  61.650  1.00  0.00           C
ATOM    102  NH1 ARG A  13      34.570  41.690  62.210  1.00  0.00           N
ATOM    103 1HH1 ARG A  13      34.390  41.630  63.190  1.00  0.00           H
ATOM    104 2HH1 ARG A  13      34.290  42.440  61.610  1.00  0.00           H
ATOM    105  NH2 ARG A  13      34.720  40.320  60.360  1.00  0.00           N
ATOM    106 1HH2 ARG A  13      34.680  39.380  60.030  1.00  0.00           H
ATOM    107 2HH2 ARG A  13      34.480  41.070  59.750  1.00  0.00           H
ATOM    108  C   ARG A  13      38.390  37.730  66.550  1.00  0.00           C
ATOM    109  O   ARG A  13      38.170  38.720  67.250  1.00  0.00           O
ATOM    110  N   PRO A  14      39.610  37.360  66.190  1.00  0.00           N
ATOM    111  CA  PRO A  14      40.070  36.000  65.870  1.00  0.00           C
ATOM    112  CB  PRO A  14      41.360  36.230  65.080  1.00  0.00           C
ATOM    113  CG  PRO A  14      41.910  37.540  65.640  1.00  0.00           C
ATOM    114  CD  PRO A  14      40.660  38.370  65.930  1.00  0.00           C
ATOM    115  C   PRO A  14      40.230  35.020  67.030  1.00  0.00           C
ATOM    116  O   PRO A  14      40.290  35.420  68.200  1.00  0.00           O
ATOM    117  N   LYS A  15      40.650  33.810  66.680  1.00  0.00           N
ATOM    118  H   LYS A  15      40.680  33.490  65.730  1.00  0.00           H
ATOM    119  CA  LYS A  15      40.560  32.720  67.670  1.00  0.00           C
ATOM    120  CB  LYS A  15      40.810  31.450  66.850  1.00  0.00           C
ATOM    121  CG  LYS A  15      40.210  30.190  67.470  1.00  0.00           C
ATOM    122  CD  LYS A  15      38.710  30.030  67.240  1.00  0.00           C
ATOM    123  CE  LYS A  15      38.300  28.560  67.370  1.00  0.00           C
ATOM    124  NZ  LYS A  15      36.870  28.430  67.100  1.00  0.00           N
ATOM    125  HZ1 LYS A  15      36.750  28.800  66.180  1.00  0.00           H
ATOM    126  HZ2 LYS A  15      36.580  27.480  67.260  1.00  0.00           H
ATOM    127  HZ3 LYS A  15      36.370  29.130  67.610  1.00  0.00           H
ATOM    128  C   LYS A  15      41.750  32.880  68.610  1.00  0.00           C
ATOM    129  O   LYS A  15      42.770  33.360  68.120  1.00  0.00           O
ATOM    130  N   LYS A  16      41.620  32.600  69.900  1.00  0.00           N
ATOM    131  H   LYS A  16      40.790  32.160  70.250  1.00  0.00           H
ATOM    132  CA  LYS A  16      42.700  32.850  70.860  1.00  0.00           C
ATOM    133  CB  LYS A  16      42.160  33.290  72.220  1.00  0.00           C
ATOM    134  CG  LYS A  16      43.230  33.990  73.070  1.00  0.00           C
ATOM    135  CD  LYS A  16      42.770  34.410  74.470  1.00  0.00           C
ATOM    136  CE  LYS A  16      43.950  34.920  75.290  1.00  0.00           C
ATOM    137  NZ  LYS A  16      43.700  35.230  76.710  1.00  0.00           N
ATOM    138  HZ1 LYS A  16      43.160  36.070  76.800  1.00  0.00           H
ATOM    139  HZ2 LYS A  16      43.350  34.430  77.190  1.00  0.00           H
ATOM    140  HZ3 LYS A  16      44.560  35.490  77.140  1.00  0.00           H
ATOM    141  C   LYS A  16      43.860  31.860  71.030  1.00  0.00           C
ATOM    142  O   LYS A  16      45.010  32.290  71.080  1.00  0.00           O
ATOM    143  N   PRO A  17      43.620  30.560  70.920  1.00  0.00           N
ATOM    144  CA  PRO A  17      44.670  29.570  71.210  1.00  0.00           C
ATOM    145  CB  PRO A  17      43.980  28.270  71.610  1.00  0.00           C
ATOM    146  CG  PRO A  17      42.860  28.330  70.570  1.00  0.00           C
ATOM    147  CD  PRO A  17      42.530  29.800  70.310  1.00  0.00           C
ATOM    148  C   PRO A  17      45.720  29.320  70.120  1.00  0.00           C
ATOM    149  O   PRO A  17      46.330  28.260  70.100  1.00  0.00           O
ATOM    150  N   LEU A  18      46.190  30.380  69.450  1.00  0.00           N
ATOM    151  H   LEU A  18      46.210  31.280  69.890  1.00  0.00           H
ATOM    152  CA  LEU A  18      47.000  30.110  68.260  1.00  0.00           C
ATOM    153  CB  LEU A  18      47.080  31.370  67.400  1.00  0.00           C
ATOM    154  CG  LEU A  18      45.780  32.060  66.970  1.00  0.00           C
ATOM    155  CD1 LEU A  18      46.270  33.290  66.200  1.00  0.00           C
ATOM    156  CD2 LEU A  18      44.940  31.180  66.050  1.00  0.00           C
ATOM    157  C   LEU A  18      48.330  29.360  68.440  1.00  0.00           C
ATOM    158  O   LEU A  18      48.610  28.260  67.980  1.00  0.00           O
ATOM    159  N   GLY A  19      49.110  30.000  69.310  1.00  0.00           N
ATOM    160  H   GLY A  19      48.800  30.870  69.690  1.00  0.00           H
ATOM    161  CA  GLY A  19      50.360  29.470  69.870  1.00  0.00           C
ATOM    162  C   GLY A  19      50.220  28.210  70.710  1.00  0.00           C
ATOM    163  O   GLY A  19      50.930  27.230  70.450  1.00  0.00           O
ATOM    164  N   LYS A  20      49.310  28.210  71.680  1.00  0.00           N
ATOM    165  H   LYS A  20      48.880  29.080  71.920  1.00  0.00           H
ATOM    166  CA  LYS A  20      48.810  27.070  72.460  1.00  0.00           C
ATOM    167  CB  LYS A  20      47.600  27.550  73.270  1.00  0.00           C
ATOM    168  CG  LYS A  20      47.980  28.330  74.530  1.00  0.00           C
ATOM    169  CD  LYS A  20      46.780  28.640  75.420  1.00  0.00           C
ATOM    170  CE  LYS A  20      47.170  29.580  76.560  1.00  0.00           C
ATOM    171  NZ  LYS A  20      48.150  28.970  77.470  1.00  0.00           N
ATOM    172  HZ1 LYS A  20      49.060  28.920  77.070  1.00  0.00           H
ATOM    173  HZ2 LYS A  20      48.030  29.440  78.350  1.00  0.00           H
ATOM    174  HZ3 LYS A  20      47.800  28.040  77.600  1.00  0.00           H
ATOM    175  C   LYS A  20      48.270  25.840  71.730  1.00  0.00           C
ATOM    176  O   LYS A  20      48.620  24.730  72.130  1.00  0.00           O
ATOM    177  N   MET A  21      47.700  25.960  70.530  1.00  0.00           N
ATOM    178  H   MET A  21      47.340  26.850  70.240  1.00  0.00           H
ATOM    179  CA  MET A  21      47.500  24.830  69.620  1.00  0.00           C
ATOM    180  CB  MET A  21      46.490  25.260  68.560  1.00  0.00           C
ATOM    181  CG  MET A  21      45.120  25.400  69.220  1.00  0.00           C
ATOM    182  SD  MET A  21      43.860  26.000  68.040  1.00  0.00           S
ATOM    183  CE  MET A  21      44.780  27.250  67.160  1.00  0.00           C
ATOM    184  C   MET A  21      48.760  24.320  68.910  1.00  0.00           C
ATOM    185  O   MET A  21      48.850  23.100  68.790  1.00  0.00           O
ATOM    186  N   ALA A  22      49.690  25.220  68.600  1.00  0.00           N
ATOM    187  H   ALA A  22      49.380  26.150  68.410  1.00  0.00           H
ATOM    188  CA  ALA A  22      51.000  24.680  68.200  1.00  0.00           C
ATOM    189  CB  ALA A  22      51.750  25.910  67.670  1.00  0.00           C
ATOM    190  C   ALA A  22      51.820  23.850  69.180  1.00  0.00           C
ATOM    191  O   ALA A  22      51.960  22.650  68.920  1.00  0.00           O
ATOM    192  N   ASP A  23      51.720  24.190  70.460  1.00  0.00           N
ATOM    193  H   ASP A  23      51.430  25.120  70.700  1.00  0.00           H
ATOM    194  CA  ASP A  23      52.210  23.410  71.610  1.00  0.00           C
ATOM    195  CB  ASP A  23      52.150  24.360  72.810  1.00  0.00           C
ATOM    196  CG  ASP A  23      53.010  23.880  73.980  1.00  0.00           C
ATOM    197  OD1 ASP A  23      54.250  23.980  73.840  1.00  0.00           O
ATOM    198  OD2 ASP A  23      52.470  23.320  74.950  1.00  0.00           O
ATOM    199  C   ASP A  23      51.360  22.150  71.790  1.00  0.00           C
ATOM    200  O   ASP A  23      52.010  21.130  72.020  1.00  0.00           O
ATOM    201  N   TRP A  24      50.050  22.160  71.580  1.00  0.00           N
ATOM    202  H   TRP A  24      49.470  22.960  71.720  1.00  0.00           H
ATOM    203  CA  TRP A  24      49.250  20.920  71.650  1.00  0.00           C
ATOM    204  CB  TRP A  24      47.740  21.140  71.670  1.00  0.00           C
ATOM    205  CG  TRP A  24      47.280  21.210  73.130  1.00  0.00           C
ATOM    206  CD1 TRP A  24      47.220  22.280  73.930  1.00  0.00           C
ATOM    207  HD1 TRP A  24      47.050  23.310  73.620  1.00  0.00           H
ATOM    208  CD2 TRP A  24      47.410  20.100  73.960  1.00  0.00           C
ATOM    209  NE1 TRP A  24      47.190  21.900  75.210  1.00  0.00           N
ATOM    210  HE1 TRP A  24      46.990  22.540  75.940  1.00  0.00           H
ATOM    211  CE2 TRP A  24      47.340  20.580  75.260  1.00  0.00           C
ATOM    212  CE3 TRP A  24      47.380  18.740  73.670  1.00  0.00           C
ATOM    213  HE3 TRP A  24      47.490  18.450  72.620  1.00  0.00           H
ATOM    214  CZ2 TRP A  24      47.460  19.660  76.300  1.00  0.00           C
ATOM    215  HZ2 TRP A  24      47.260  19.880  77.350  1.00  0.00           H
ATOM    216  CZ3 TRP A  24      47.380  17.840  74.720  1.00  0.00           C
ATOM    217  HZ3 TRP A  24      47.260  16.780  74.510  1.00  0.00           H
ATOM    218  CH2 TRP A  24      47.520  18.300  76.030  1.00  0.00           C
ATOM    219  HH2 TRP A  24      47.410  17.650  76.890  1.00  0.00           H
ATOM    220  C   TRP A  24      49.570  19.930  70.530  1.00  0.00           C
ATOM    221  O   TRP A  24      49.900  18.770  70.750  1.00  0.00           O
ATOM    222  N   PHE A  25      49.890  20.490  69.370  1.00  0.00           N
ATOM    223  H   PHE A  25      49.810  21.470  69.210  1.00  0.00           H
ATOM    224  CA  PHE A  25      50.390  19.700  68.230  1.00  0.00           C
ATOM    225  CB  PHE A  25      50.130  20.430  66.910  1.00  0.00           C
ATOM    226  CG  PHE A  25      50.770  19.810  65.660  1.00  0.00           C
ATOM    227  CD1 PHE A  25      49.990  18.980  64.860  1.00  0.00           C
ATOM    228  HD1 PHE A  25      48.930  18.930  65.080  1.00  0.00           H
ATOM    229  CD2 PHE A  25      52.060  20.180  65.310  1.00  0.00           C
ATOM    230  HD2 PHE A  25      52.780  20.620  66.000  1.00  0.00           H
ATOM    231  CE1 PHE A  25      50.530  18.430  63.700  1.00  0.00           C
ATOM    232  HE1 PHE A  25      49.980  17.760  63.030  1.00  0.00           H
ATOM    233  CE2 PHE A  25      52.520  19.720  64.080  1.00  0.00           C
ATOM    234  HE2 PHE A  25      53.460  20.050  63.630  1.00  0.00           H
ATOM    235  CZ  PHE A  25      51.770  18.870  63.270  1.00  0.00           C
ATOM    236  HZ  PHE A  25      52.130  18.510  62.310  1.00  0.00           H
ATOM    237  C   PHE A  25      51.810  19.150  68.350  1.00  0.00           C
ATOM    238  O   PHE A  25      51.970  17.940  68.200  1.00  0.00           O
ATOM    239  N   ARG A  26      52.710  19.940  68.950  1.00  0.00           N
ATOM    240  H   ARG A  26      52.540  20.910  69.140  1.00  0.00           H
ATOM    241  CA  ARG A  26      54.050  19.450  69.290  1.00  0.00           C
ATOM    242  CB  ARG A  26      54.950  20.520  69.900  1.00  0.00           C
ATOM    243  CG  ARG A  26      56.420  20.160  69.720  1.00  0.00           C
ATOM    244  CD  ARG A  26      56.880  19.880  68.290  1.00  0.00           C
ATOM    245  NE  ARG A  26      58.150  19.140  68.240  1.00  0.00           N
ATOM    246  HE  ARG A  26      58.270  18.390  68.900  1.00  0.00           H
ATOM    247  CZ  ARG A  26      59.080  19.300  67.290  1.00  0.00           C
ATOM    248  NH1 ARG A  26      59.010  20.160  66.270  1.00  0.00           N
ATOM    249 1HH1 ARG A  26      58.240  20.800  66.180  1.00  0.00           H
ATOM    250 2HH1 ARG A  26      59.580  20.090  65.450  1.00  0.00           H
ATOM    251  NH2 ARG A  26      60.270  18.680  67.360  1.00  0.00           N
ATOM    252 1HH2 ARG A  26      60.490  18.030  68.080  1.00  0.00           H
ATOM    253 2HH2 ARG A  26      60.980  18.730  66.660  1.00  0.00           H
ATOM    254  C   ARG A  26      53.900  18.240  70.220  1.00  0.00           C
ATOM    255  O   ARG A  26      54.510  17.200  69.950  1.00  0.00           O
ATOM    256  N   GLN A  27      53.080  18.390  71.250  1.00  0.00           N
ATOM    257  H   GLN A  27      52.340  19.070  71.360  1.00  0.00           H
ATOM    258  CA  GLN A  27      53.040  17.260  72.190  1.00  0.00           C
ATOM    259  CB  GLN A  27      52.480  17.820  73.490  1.00  0.00           C
ATOM    260  CG  GLN A  27      52.920  16.960  74.680  1.00  0.00           C
ATOM    261  CD  GLN A  27      51.870  17.000  75.800  1.00  0.00           C
ATOM    262  OE1 GLN A  27      50.750  17.460  75.600  1.00  0.00           O
ATOM    263  NE2 GLN A  27      52.210  16.640  77.030  1.00  0.00           N
ATOM    264 1HE2 GLN A  27      53.140  16.330  77.180  1.00  0.00           H
ATOM    265 2HE2 GLN A  27      51.450  16.500  77.670  1.00  0.00           H
ATOM    266  C   GLN A  27      52.230  16.040  71.740  1.00  0.00           C
ATOM    267  O   GLN A  27      52.730  14.970  72.080  1.00  0.00           O
ATOM    268  N   THR A  28      51.140  16.210  70.990  1.00  0.00           N
ATOM    269  H   THR A  28      50.990  17.140  70.670  1.00  0.00           H
ATOM    270  CA  THR A  28      50.300  15.120  70.470  1.00  0.00           C
ATOM    271  CB  THR A  28      48.810  15.480  70.510  1.00  0.00           C
ATOM    272  OG1 THR A  28      48.570  16.660  69.750  1.00  0.00           O
ATOM    273  HG1 THR A  28      48.830  17.430  70.330  1.00  0.00           H
ATOM    274  CG2 THR A  28      48.320  15.860  71.910  1.00  0.00           C
ATOM    275  C   THR A  28      50.790  14.610  69.110  1.00  0.00           C
ATOM    276  O   THR A  28      51.930  14.150  69.020  1.00  0.00           O
ATOM    277  N   LEU A  29      50.210  15.150  68.050  1.00  0.00           N
ATOM    278  H   LEU A  29      49.520  15.870  68.120  1.00  0.00           H
ATOM    279  CA  LEU A  29      50.460  14.640  66.690  1.00  0.00           C
ATOM    280  CB  LEU A  29      49.460  15.230  65.700  1.00  0.00           C
ATOM    281  CG  LEU A  29      48.140  14.520  65.400  1.00  0.00           C
ATOM    282  CD1 LEU A  29      47.240  14.620  66.640  1.00  0.00           C
ATOM    283  CD2 LEU A  29      47.490  15.150  64.170  1.00  0.00           C
ATOM    284  C   LEU A  29      51.850  14.740  66.070  1.00  0.00           C
ATOM    285  O   LEU A  29      52.240  13.860  65.310  1.00  0.00           O
ATOM    286  N   LEU A  30      52.640  15.700  66.540  1.00  0.00           N
ATOM    287  H   LEU A  30      52.210  16.380  67.130  1.00  0.00           H
ATOM    288  CA  LEU A  30      54.070  15.630  66.210  1.00  0.00           C
ATOM    289  CB  LEU A  30      54.660  17.040  66.240  1.00  0.00           C
ATOM    290  CG  LEU A  30      55.110  17.520  64.860  1.00  0.00           C
ATOM    291  CD1 LEU A  30      55.780  18.900  64.960  1.00  0.00           C
ATOM    292  CD2 LEU A  30      55.920  16.540  64.010  1.00  0.00           C
ATOM    293  C   LEU A  30      55.030  14.660  66.900  1.00  0.00           C
ATOM    294  O   LEU A  30      55.880  14.050  66.250  1.00  0.00           O
ATOM    295  N   LYS A  31      54.890  14.340  68.190  1.00  0.00           N
ATOM    296  H   LYS A  31      54.150  14.780  68.700  1.00  0.00           H
ATOM    297  CA  LYS A  31      55.620  13.430  69.080  1.00  0.00           C
ATOM    298  CB  LYS A  31      55.890  14.250  70.330  1.00  0.00           C
ATOM    299  CG  LYS A  31      57.310  14.800  70.190  1.00  0.00           C
ATOM    300  CD  LYS A  31      57.550  15.950  71.170  1.00  0.00           C
ATOM    301  CE  LYS A  31      57.240  15.490  72.600  1.00  0.00           C
ATOM    302  NZ  LYS A  31      58.090  14.530  73.330  1.00  0.00           N
ATOM    303  HZ1 LYS A  31      57.840  14.480  74.290  1.00  0.00           H
ATOM    304  HZ2 LYS A  31      58.010  13.650  72.860  1.00  0.00           H
ATOM    305  HZ3 LYS A  31      59.030  14.870  73.420  1.00  0.00           H
ATOM    306  C   LYS A  31      54.850  12.150  69.450  1.00  0.00           C
ATOM    307  O   LYS A  31      55.350  11.070  69.120  1.00  0.00           O
ATOM    308  N   LYS A  32      53.630  12.240  69.950  1.00  0.00           N
ATOM    309  H   LYS A  32      53.090  13.080  70.010  1.00  0.00           H
ATOM    310  CA  LYS A  32      53.030  11.060  70.600  1.00  0.00           C
ATOM    311  CB  LYS A  32      53.800  10.660  71.860  1.00  0.00           C
ATOM    312  CG  LYS A  32      54.110  11.870  72.730  1.00  0.00           C
ATOM    313  CD  LYS A  32      54.860  11.560  74.030  1.00  0.00           C
ATOM    314  CE  LYS A  32      53.990  11.100  75.210  1.00  0.00           C
ATOM    315  NZ  LYS A  32      54.920  10.590  76.220  1.00  0.00           N
ATOM    316  HZ1 LYS A  32      55.250   9.750  75.790  1.00  0.00           H
ATOM    317  HZ2 LYS A  32      55.650  11.270  76.340  1.00  0.00           H
ATOM    318  HZ3 LYS A  32      54.420  10.520  77.080  1.00  0.00           H
ATOM    319  C   LYS A  32      51.510  11.010  70.740  1.00  0.00           C
ATOM    320  O   LYS A  32      50.960  11.660  71.630  1.00  0.00           O
ATOM    321  N   PRO A  33      50.880  10.500  69.680  1.00  0.00           N
ATOM    322  CA  PRO A  33      49.530   9.930  69.660  1.00  0.00           C
ATOM    323  CB  PRO A  33      49.300   9.520  68.200  1.00  0.00           C
ATOM    324  CG  PRO A  33      50.120  10.600  67.480  1.00  0.00           C
ATOM    325  CD  PRO A  33      51.400  10.570  68.310  1.00  0.00           C
ATOM    326  C   PRO A  33      49.400   8.710  70.570  1.00  0.00           C
ATOM    327  O   PRO A  33      50.250   7.820  70.510  1.00  0.00           O
ATOM    328  N   LYS A  34      48.420   8.720  71.470  1.00  0.00           N
ATOM    329  H   LYS A  34      48.160   9.610  71.830  1.00  0.00           H
ATOM    330  CA  LYS A  34      47.870   7.570  72.210  1.00  0.00           C
ATOM    331  CB  LYS A  34      46.950   8.100  73.310  1.00  0.00           C
ATOM    332  CG  LYS A  34      47.800   8.400  74.550  1.00  0.00           C
ATOM    333  CD  LYS A  34      47.150   9.240  75.650  1.00  0.00           C
ATOM    334  CE  LYS A  34      46.630   8.440  76.840  1.00  0.00           C
ATOM    335  NZ  LYS A  34      46.450   9.250  78.050  1.00  0.00           N
ATOM    336  HZ1 LYS A  34      45.520   9.610  78.150  1.00  0.00           H
ATOM    337  HZ2 LYS A  34      46.710   8.870  78.930  1.00  0.00           H
ATOM    338  HZ3 LYS A  34      46.980  10.090  78.010  1.00  0.00           H
ATOM    339  C   LYS A  34      47.100   6.600  71.320  1.00  0.00           C
ATOM    340  O   LYS A  34      46.640   6.970  70.240  1.00  0.00           O
ATOM    341  N   LYS A  35      46.820   5.410  71.830  1.00  0.00           N
ATOM    342  H   LYS A  35      46.900   5.280  72.820  1.00  0.00           H
ATOM    343  CA  LYS A  35      46.250   4.280  71.090  1.00  0.00           C
ATOM    344  CB  LYS A  35      46.480   3.020  71.930  1.00  0.00           C
ATOM    345  CG  LYS A  35      47.880   2.450  71.730  1.00  0.00           C
ATOM    346  CD  LYS A  35      48.190   1.250  72.630  1.00  0.00           C
ATOM    347  CE  LYS A  35      48.440   1.660  74.080  1.00  0.00           C
ATOM    348  NZ  LYS A  35      48.900   0.550  74.930  1.00  0.00           N
ATOM    349  HZ1 LYS A  35      48.390  -0.300  74.820  1.00  0.00           H
ATOM    350  HZ2 LYS A  35      49.880   0.460  74.790  1.00  0.00           H
ATOM    351  HZ3 LYS A  35      48.790   0.870  75.880  1.00  0.00           H
ATOM    352  C   LYS A  35      44.800   4.340  70.610  1.00  0.00           C
ATOM    353  O   LYS A  35      44.380   3.640  69.690  1.00  0.00           O
ATOM    354  N   ARG A  36      43.970   5.060  71.350  1.00  0.00           N
ATOM    355  H   ARG A  36      44.340   5.330  72.240  1.00  0.00           H
ATOM    356  CA  ARG A  36      42.590   5.460  71.010  1.00  0.00           C
ATOM    357  CB  ARG A  36      41.710   5.080  72.210  1.00  0.00           C
ATOM    358  CG  ARG A  36      41.470   3.580  72.380  1.00  0.00           C
ATOM    359  CD  ARG A  36      40.550   3.280  73.570  1.00  0.00           C
ATOM    360  NE  ARG A  36      40.400   1.820  73.580  1.00  0.00           N
ATOM    361  HE  ARG A  36      40.000   1.480  72.730  1.00  0.00           H
ATOM    362  CZ  ARG A  36      40.800   1.020  74.580  1.00  0.00           C
ATOM    363  NH1 ARG A  36      41.570   1.540  75.540  1.00  0.00           N
ATOM    364 1HH1 ARG A  36      41.830   2.510  75.550  1.00  0.00           H
ATOM    365 2HH1 ARG A  36      42.100   0.880  76.070  1.00  0.00           H
ATOM    366  NH2 ARG A  36      40.360  -0.200  74.910  1.00  0.00           N
ATOM    367 1HH2 ARG A  36      39.730  -0.590  74.240  1.00  0.00           H
ATOM    368 2HH2 ARG A  36      40.510  -0.590  75.820  1.00  0.00           H
ATOM    369  C   ARG A  36      42.550   6.970  70.820  1.00  0.00           C
ATOM    370  O   ARG A  36      42.890   7.600  71.820  1.00  0.00           O
ATOM    371  N   PRO A  37      42.320   7.510  69.620  1.00  0.00           N
ATOM    372  CA  PRO A  37      42.130   6.780  68.360  1.00  0.00           C
ATOM    373  CB  PRO A  37      41.100   7.650  67.640  1.00  0.00           C
ATOM    374  CG  PRO A  37      41.600   9.070  67.930  1.00  0.00           C
ATOM    375  CD  PRO A  37      42.010   8.930  69.400  1.00  0.00           C
ATOM    376  C   PRO A  37      43.470   6.600  67.650  1.00  0.00           C
ATOM    377  O   PRO A  37      44.490   7.130  68.090  1.00  0.00           O
ATOM    378  N   ASN A  38      43.490   5.580  66.790  1.00  0.00           N
ATOM    379  H   ASN A  38      42.680   5.020  66.650  1.00  0.00           H
ATOM    380  CA  ASN A  38      44.730   5.280  66.060  1.00  0.00           C
ATOM    381  CB  ASN A  38      44.710   3.870  65.470  1.00  0.00           C
ATOM    382  CG  ASN A  38      43.510   3.630  64.550  1.00  0.00           C
ATOM    383  OD1 ASN A  38      42.740   4.510  64.160  1.00  0.00           O
ATOM    384  ND2 ASN A  38      43.440   2.360  64.170  1.00  0.00           N
ATOM    385 1HD2 ASN A  38      44.120   1.730  64.540  1.00  0.00           H
ATOM    386 2HD2 ASN A  38      42.690   2.040  63.590  1.00  0.00           H
ATOM    387  C   ASN A  38      45.290   6.360  65.130  1.00  0.00           C
ATOM    388  O   ASN A  38      44.680   6.530  64.070  1.00  0.00           O
ATOM    389  N   SER A  39      46.450   6.880  65.510  1.00  0.00           N
ATOM    390  H   SER A  39      47.030   6.360  66.140  1.00  0.00           H
ATOM    391  CA  SER A  39      46.970   8.110  64.900  1.00  0.00           C
ATOM    392  CB  SER A  39      46.780   9.330  65.810  1.00  0.00           C
ATOM    393  OG  SER A  39      46.890  10.610  65.180  1.00  0.00           O
ATOM    394  HG  SER A  39      47.830  10.630  64.850  1.00  0.00           H
ATOM    395  C   SER A  39      48.360   8.040  64.280  1.00  0.00           C
ATOM    396  O   SER A  39      49.160   7.390  64.950  1.00  0.00           O
ATOM    397  N   PRO A  40      48.650   8.580  63.100  1.00  0.00           N
ATOM    398  CA  PRO A  40      50.040   8.780  62.640  1.00  0.00           C
ATOM    399  CB  PRO A  40      49.840   9.270  61.200  1.00  0.00           C
ATOM    400  CG  PRO A  40      48.580   8.540  60.740  1.00  0.00           C
ATOM    401  CD  PRO A  40      47.730   8.800  61.980  1.00  0.00           C
ATOM    402  C   PRO A  40      50.880   9.800  63.400  1.00  0.00           C
ATOM    403  O   PRO A  40      50.260  10.660  64.030  1.00  0.00           O
ATOM    404  N   GLU A  41      52.200   9.640  63.500  1.00  0.00           N
ATOM    405  H   GLU A  41      52.700   8.790  63.300  1.00  0.00           H
ATOM    406  CA  GLU A  41      53.020  10.840  63.730  1.00  0.00           C
ATOM    407  CB  GLU A  41      54.360  10.160  64.010  1.00  0.00           C
ATOM    408  CG  GLU A  41      54.260   9.430  65.350  1.00  0.00           C
ATOM    409  CD  GLU A  41      55.470   8.540  65.630  1.00  0.00           C
ATOM    410  OE1 GLU A  41      56.520   9.070  66.050  1.00  0.00           O
ATOM    411  OE2 GLU A  41      55.440   7.360  65.210  1.00  0.00           O
ATOM    412  C   GLU A  41      52.990  11.880  62.620  1.00  0.00           C
ATOM    413  O   GLU A  41      53.310  11.450  61.510  1.00  0.00           O
ATOM    414  N   SER A  42      52.470  13.100  62.740  1.00  0.00           N
ATOM    415  H   SER A  42      52.440  13.410  63.690  1.00  0.00           H
ATOM    416  CA  SER A  42      52.260  14.070  61.660  1.00  0.00           C
ATOM    417  CB  SER A  42      51.370  15.230  62.090  1.00  0.00           C
ATOM    418  OG  SER A  42      50.940  15.830  60.860  1.00  0.00           O
ATOM    419  HG  SER A  42      49.990  16.120  61.000  1.00  0.00           H
ATOM    420  C   SER A  42      53.570  14.570  61.050  1.00  0.00           C
ATOM    421  O   SER A  42      54.640  14.450  61.650  1.00  0.00           O
ATOM    422  N   THR A  43      53.460  15.400  60.010  1.00  0.00           N
ATOM    423  H   THR A  43      52.590  15.870  59.900  1.00  0.00           H
ATOM    424  CA  THR A  43      54.600  15.980  59.290  1.00  0.00           C
ATOM    425  CB  THR A  43      54.230  16.160  57.820  1.00  0.00           C
ATOM    426  OG1 THR A  43      55.320  16.680  57.060  1.00  0.00           O
ATOM    427  HG1 THR A  43      55.000  16.690  56.110  1.00  0.00           H
ATOM    428  CG2 THR A  43      52.980  17.050  57.710  1.00  0.00           C
ATOM    429  C   THR A  43      55.430  17.070  59.980  1.00  0.00           C
ATOM    430  O   THR A  43      54.910  17.900  60.720  1.00  0.00           O
ATOM    431  N   SER A  44      56.750  16.980  59.790  1.00  0.00           N
ATOM    432  H   SER A  44      57.080  16.260  59.190  1.00  0.00           H
ATOM    433  CA  SER A  44      57.770  17.890  60.330  1.00  0.00           C
ATOM    434  CB  SER A  44      59.120  17.730  59.620  1.00  0.00           C
ATOM    435  OG  SER A  44      60.080  18.450  60.390  1.00  0.00           O
ATOM    436  HG  SER A  44      60.900  18.650  59.850  1.00  0.00           H
ATOM    437  C   SER A  44      57.470  19.390  60.330  1.00  0.00           C
ATOM    438  O   SER A  44      57.280  19.950  59.250  1.00  0.00           O
ATOM    439  N   SER A  45      57.460  20.050  61.480  1.00  0.00           N
ATOM    440  H   SER A  45      58.000  19.660  62.230  1.00  0.00           H
ATOM    441  CA  SER A  45      57.030  21.450  61.640  1.00  0.00           C
ATOM    442  CB  SER A  45      55.510  21.450  61.460  1.00  0.00           C
ATOM    443  OG  SER A  45      54.990  22.790  61.390  1.00  0.00           O
ATOM    444  HG  SER A  45      54.380  22.680  60.600  1.00  0.00           H
ATOM    445  C   SER A  45      57.370  22.070  63.000  1.00  0.00           C
ATOM    446  O   SER A  45      57.520  21.330  63.970  1.00  0.00           O
ATOM    447  N   ASP A  46      57.280  23.390  63.140  1.00  0.00           N
ATOM    448  H   ASP A  46      56.780  24.020  62.560  1.00  0.00           H
ATOM    449  CA  ASP A  46      57.800  24.020  64.370  1.00  0.00           C
ATOM    450  CB  ASP A  46      58.910  25.050  64.120  1.00  0.00           C
ATOM    451  CG  ASP A  46      59.380  25.740  65.400  1.00  0.00           C
ATOM    452  OD1 ASP A  46      59.760  25.000  66.330  1.00  0.00           O
ATOM    453  OD2 ASP A  46      59.420  26.990  65.400  1.00  0.00           O
ATOM    454  C   ASP A  46      56.630  24.700  65.080  1.00  0.00           C
ATOM    455  O   ASP A  46      55.720  25.330  64.550  1.00  0.00           O
ATOM    456  N   ALA A  47      56.770  24.500  66.390  1.00  0.00           N
ATOM    457  H   ALA A  47      57.600  24.030  66.680  1.00  0.00           H
ATOM    458  CA  ALA A  47      55.850  25.100  67.370  1.00  0.00           C
ATOM    459  CB  ALA A  47      55.500  24.050  68.430  1.00  0.00           C
ATOM    460  C   ALA A  47      56.460  26.310  68.070  1.00  0.00           C
ATOM    461  O   ALA A  47      55.700  27.180  68.500  1.00  0.00           O
ATOM    462  N   SER A  48      57.790  26.470  68.090  1.00  0.00           N
ATOM    463  H   SER A  48      58.420  25.840  67.640  1.00  0.00           H
ATOM    464  CA  SER A  48      58.420  27.680  68.620  1.00  0.00           C
ATOM    465  CB  SER A  48      59.930  27.480  68.540  1.00  0.00           C
ATOM    466  OG  SER A  48      60.530  28.360  69.500  1.00  0.00           O
ATOM    467  HG  SER A  48      60.340  28.050  70.430  1.00  0.00           H
ATOM    468  C   SER A  48      58.060  29.080  68.110  1.00  0.00           C
ATOM    469  O   SER A  48      57.620  29.940  68.880  1.00  0.00           O
ATOM    470  N   GLN A  49      58.060  29.130  66.780  1.00  0.00           N
ATOM    471  H   GLN A  49      58.430  28.390  66.220  1.00  0.00           H
ATOM    472  CA  GLN A  49      57.680  30.290  65.970  1.00  0.00           C
ATOM    473  CB  GLN A  49      57.990  29.970  64.500  1.00  0.00           C
ATOM    474  CG  GLN A  49      59.460  30.360  64.310  1.00  0.00           C
ATOM    475  CD  GLN A  49      59.850  29.620  63.020  1.00  0.00           C
ATOM    476  OE1 GLN A  49      59.810  30.120  61.900  1.00  0.00           O
ATOM    477  NE2 GLN A  49      60.310  28.390  63.190  1.00  0.00           N
ATOM    478 1HE2 GLN A  49      60.230  27.970  64.090  1.00  0.00           H
ATOM    479 2HE2 GLN A  49      60.580  27.950  62.330  1.00  0.00           H
ATOM    480  C   GLN A  49      56.250  30.760  66.210  1.00  0.00           C
ATOM    481  O   GLN A  49      56.220  31.920  66.630  1.00  0.00           O
ATOM    482  N   PRO A  50      55.170  29.990  66.260  1.00  0.00           N
ATOM    483  CA  PRO A  50      53.910  30.390  66.900  1.00  0.00           C
ATOM    484  CB  PRO A  50      52.880  29.410  66.320  1.00  0.00           C
ATOM    485  CG  PRO A  50      53.710  28.170  65.980  1.00  0.00           C
ATOM    486  CD  PRO A  50      55.070  28.710  65.530  1.00  0.00           C
ATOM    487  C   PRO A  50      53.780  30.640  68.410  1.00  0.00           C
ATOM    488  O   PRO A  50      53.340  31.760  68.670  1.00  0.00           O
ATOM    489  N   THR A  51      54.390  29.820  69.260  1.00  0.00           N
ATOM    490  H   THR A  51      55.040  29.150  68.910  1.00  0.00           H
ATOM    491  CA  THR A  51      54.400  29.960  70.720  1.00  0.00           C
ATOM    492  CB  THR A  51      54.740  28.770  71.640  1.00  0.00           C
ATOM    493  OG1 THR A  51      56.100  28.440  71.910  1.00  0.00           O
ATOM    494  HG1 THR A  51      56.680  28.980  71.300  1.00  0.00           H
ATOM    495  CG2 THR A  51      53.900  27.550  71.250  1.00  0.00           C
ATOM    496  C   THR A  51      54.980  31.240  71.330  1.00  0.00           C
ATOM    497  O   THR A  51      54.200  31.870  72.050  1.00  0.00           O
ATOM    498  N   SER A  52      56.090  31.760  70.830  1.00  0.00           N
ATOM    499  H   SER A  52      56.670  31.360  70.110  1.00  0.00           H
ATOM    500  CA  SER A  52      56.610  33.090  71.160  1.00  0.00           C
ATOM    501  CB  SER A  52      58.090  33.180  70.770  1.00  0.00           C
ATOM    502  OG  SER A  52      58.460  32.780  69.450  1.00  0.00           O
ATOM    503  HG  SER A  52      59.180  32.090  69.590  1.00  0.00           H
ATOM    504  C   SER A  52      55.870  34.290  70.560  1.00  0.00           C
ATOM    505  O   SER A  52      55.770  35.280  71.290  1.00  0.00           O
ATOM    506  N   GLN A  53      55.170  34.180  69.440  1.00  0.00           N
ATOM    507  H   GLN A  53      54.850  33.320  69.040  1.00  0.00           H
ATOM    508  CA  GLN A  53      54.490  35.320  68.800  1.00  0.00           C
ATOM    509  CB  GLN A  53      54.180  34.910  67.360  1.00  0.00           C
ATOM    510  CG  GLN A  53      55.160  35.710  66.490  1.00  0.00           C
ATOM    511  CD  GLN A  53      55.270  35.320  65.020  1.00  0.00           C
ATOM    512  OE1 GLN A  53      54.660  35.860  64.090  1.00  0.00           O
ATOM    513  NE2 GLN A  53      55.790  34.140  64.690  1.00  0.00           N
ATOM    514 1HE2 GLN A  53      56.080  33.420  65.310  1.00  0.00           H
ATOM    515 2HE2 GLN A  53      55.820  33.960  63.710  1.00  0.00           H
ATOM    516  C   GLN A  53      53.180  35.760  69.450  1.00  0.00           C
ATOM    517  O   GLN A  53      52.470  34.890  69.940  1.00  0.00           O
ATOM    518  N   ASP A  54      52.900  37.050  69.290  1.00  0.00           N
ATOM    519  H   ASP A  54      53.580  37.740  69.040  1.00  0.00           H
ATOM    520  CA  ASP A  54      51.560  37.590  69.570  1.00  0.00           C
ATOM    521  CB  ASP A  54      51.650  38.990  70.180  1.00  0.00           C
ATOM    522  CG  ASP A  54      50.480  39.340  71.100  1.00  0.00           C
ATOM    523  OD1 ASP A  54      50.210  40.550  71.250  1.00  0.00           O
ATOM    524  OD2 ASP A  54      49.890  38.340  71.570  1.00  0.00           O
ATOM    525  C   ASP A  54      50.610  37.480  68.380  1.00  0.00           C
ATOM    526  O   ASP A  54      50.890  38.100  67.350  1.00  0.00           O
ATOM    527  N   SER A  55      49.700  36.510  68.460  1.00  0.00           N
ATOM    528  H   SER A  55      49.590  35.930  69.260  1.00  0.00           H
ATOM    529  CA  SER A  55      48.730  36.190  67.400  1.00  0.00           C
ATOM    530  CB  SER A  55      47.580  37.180  67.210  1.00  0.00           C
ATOM    531  OG  SER A  55      46.760  37.020  68.360  1.00  0.00           O
ATOM    532  HG  SER A  55      45.870  36.760  67.970  1.00  0.00           H
ATOM    533  C   SER A  55      49.290  35.850  66.010  1.00  0.00           C
ATOM    534  O   SER A  55      49.300  36.620  65.050  1.00  0.00           O
ATOM    535  N   PRO A  56      49.930  34.690  65.920  1.00  0.00           N
ATOM    536  CA  PRO A  56      50.370  34.170  64.620  1.00  0.00           C
ATOM    537  CB  PRO A  56      51.350  33.040  64.920  1.00  0.00           C
ATOM    538  CG  PRO A  56      50.980  32.620  66.350  1.00  0.00           C
ATOM    539  CD  PRO A  56      50.400  33.850  67.040  1.00  0.00           C
ATOM    540  C   PRO A  56      49.140  33.610  63.890  1.00  0.00           C
ATOM    541  O   PRO A  56      48.800  32.470  64.200  1.00  0.00           O
ATOM    542  N   LEU A  57      48.420  34.430  63.130  1.00  0.00           N
ATOM    543  H   LEU A  57      48.580  35.420  63.120  1.00  0.00           H
ATOM    544  CA  LEU A  57      47.430  33.970  62.150  1.00  0.00           C
ATOM    545  CB  LEU A  57      46.970  35.160  61.300  1.00  0.00           C
ATOM    546  CG  LEU A  57      46.140  36.210  62.060  1.00  0.00           C
ATOM    547  CD1 LEU A  57      44.800  35.600  62.470  1.00  0.00           C
ATOM    548  CD2 LEU A  57      46.710  36.900  63.300  1.00  0.00           C
ATOM    549  C   LEU A  57      47.870  32.760  61.330  1.00  0.00           C
ATOM    550  O   LEU A  57      48.980  32.710  60.790  1.00  0.00           O
ATOM    551  N   PRO A  58      46.960  31.790  61.330  1.00  0.00           N
ATOM    552  CA  PRO A  58      47.080  30.560  60.540  1.00  0.00           C
ATOM    553  CB  PRO A  58      45.660  29.990  60.580  1.00  0.00           C
ATOM    554  CG  PRO A  58      45.380  30.250  62.060  1.00  0.00           C
ATOM    555  CD  PRO A  58      45.740  31.730  62.150  1.00  0.00           C
ATOM    556  C   PRO A  58      47.630  30.380  59.130  1.00  0.00           C
ATOM    557  O   PRO A  58      48.290  29.360  58.950  1.00  0.00           O
ATOM    558  N   PRO A  59      47.620  31.300  58.170  1.00  0.00           N
ATOM    559  CA  PRO A  59      48.330  31.200  56.890  1.00  0.00           C
ATOM    560  CB  PRO A  59      48.090  32.610  56.330  1.00  0.00           C
ATOM    561  CG  PRO A  59      46.620  32.810  56.710  1.00  0.00           C
ATOM    562  CD  PRO A  59      46.620  32.380  58.180  1.00  0.00           C
ATOM    563  C   PRO A  59      49.820  30.870  57.040  1.00  0.00           C
ATOM    564  O   PRO A  59      50.430  31.420  57.950  1.00  0.00           O
ATOM    565  N   SER A  60      50.390  30.160  56.070  1.00  0.00           N
ATOM    566  H   SER A  60      49.860  29.620  55.420  1.00  0.00           H
ATOM    567  CA  SER A  60      51.780  29.660  56.040  1.00  0.00           C
ATOM    568  CB  SER A  60      52.870  30.720  55.910  1.00  0.00           C
ATOM    569  OG  SER A  60      54.150  30.090  55.980  1.00  0.00           O
ATOM    570  HG  SER A  60      54.050  29.180  56.370  1.00  0.00           H
ATOM    571  C   SER A  60      52.080  28.640  57.130  1.00  0.00           C
ATOM    572  O   SER A  60      53.040  27.900  56.930  1.00  0.00           O
ATOM    573  N   LEU A  61      51.520  28.800  58.330  1.00  0.00           N
ATOM    574  H   LEU A  61      50.950  29.610  58.430  1.00  0.00           H
ATOM    575  CA  LEU A  61      51.960  28.110  59.550  1.00  0.00           C
ATOM    576  CB  LEU A  61      51.920  29.100  60.720  1.00  0.00           C
ATOM    577  CG  LEU A  61      52.870  30.290  60.810  1.00  0.00           C
ATOM    578  CD1 LEU A  61      52.080  31.360  61.570  1.00  0.00           C
ATOM    579  CD2 LEU A  61      54.250  30.140  61.450  1.00  0.00           C
ATOM    580  C   LEU A  61      51.280  26.770  59.860  1.00  0.00           C
ATOM    581  O   LEU A  61      50.400  26.710  60.710  1.00  0.00           O
ATOM    582  N   SER A  62      51.990  25.710  59.450  1.00  0.00           N
ATOM    583  H   SER A  62      52.890  25.870  59.040  1.00  0.00           H
ATOM    584  CA  SER A  62      51.380  24.380  59.340  1.00  0.00           C
ATOM    585  CB  SER A  62      52.350  23.420  58.640  1.00  0.00           C
ATOM    586  OG  SER A  62      53.400  22.850  59.420  1.00  0.00           O
ATOM    587  HG  SER A  62      53.890  22.180  58.860  1.00  0.00           H
ATOM    588  C   SER A  62      50.850  23.740  60.620  1.00  0.00           C
ATOM    589  O   SER A  62      49.690  23.320  60.650  1.00  0.00           O
ATOM    590  N   SER A  63      51.530  23.950  61.750  1.00  0.00           N
ATOM    591  H   SER A  63      52.390  24.470  61.750  1.00  0.00           H
ATOM    592  CA  SER A  63      51.180  23.530  63.110  1.00  0.00           C
ATOM    593  CB  SER A  63      52.360  24.000  63.980  1.00  0.00           C
ATOM    594  OG  SER A  63      52.610  25.390  63.780  1.00  0.00           O
ATOM    595  HG  SER A  63      53.590  25.500  63.900  1.00  0.00           H
ATOM    596  C   SER A  63      49.890  24.060  63.720  1.00  0.00           C
ATOM    597  O   SER A  63      49.240  23.310  64.450  1.00  0.00           O
ATOM    598  N   VAL A  64      49.620  25.330  63.410  1.00  0.00           N
ATOM    599  H   VAL A  64      50.370  25.860  63.010  1.00  0.00           H
ATOM    600  CA  VAL A  64      48.360  26.020  63.720  1.00  0.00           C
ATOM    601  CB  VAL A  64      48.620  27.520  63.640  1.00  0.00           C
ATOM    602  CG1 VAL A  64      47.500  28.140  64.470  1.00  0.00           C
ATOM    603  CG2 VAL A  64      49.970  28.090  64.070  1.00  0.00           C
ATOM    604  C   VAL A  64      47.160  25.660  62.830  1.00  0.00           C
ATOM    605  O   VAL A  64      46.010  25.810  63.250  1.00  0.00           O
ATOM    606  N   THR A  65      47.410  25.170  61.620  1.00  0.00           N
ATOM    607  H   THR A  65      48.160  25.450  61.020  1.00  0.00           H
ATOM    608  CA  THR A  65      46.280  24.790  60.760  1.00  0.00           C
ATOM    609  CB  THR A  65      46.370  25.090  59.260  1.00  0.00           C
ATOM    610  OG1 THR A  65      47.580  24.600  58.670  1.00  0.00           O
ATOM    611  HG1 THR A  65      47.600  23.770  58.110  1.00  0.00           H
ATOM    612  CG2 THR A  65      46.300  26.600  59.010  1.00  0.00           C
ATOM    613  C   THR A  65      45.980  23.290  60.660  1.00  0.00           C
ATOM    614  O   THR A  65      45.050  22.790  60.030  1.00  0.00           O
ATOM    615  N   SER A  66      46.990  22.510  61.060  1.00  0.00           N
ATOM    616  H   SER A  66      47.930  22.800  60.900  1.00  0.00           H
ATOM    617  CA  SER A  66      46.860  21.060  61.260  1.00  0.00           C
ATOM    618  CB  SER A  66      48.270  20.510  61.460  1.00  0.00           C
ATOM    619  OG  SER A  66      48.330  19.280  60.730  1.00  0.00           O
ATOM    620  HG  SER A  66      48.960  19.300  59.950  1.00  0.00           H
ATOM    621  C   SER A  66      46.070  20.790  62.550  1.00  0.00           C
ATOM    622  O   SER A  66      46.530  21.220  63.600  1.00  0.00           O
ATOM    623  N   PRO A  67      45.100  19.890  62.390  1.00  0.00           N
ATOM    624  CA  PRO A  67      44.040  19.680  63.380  1.00  0.00           C
ATOM    625  CB  PRO A  67      43.030  18.830  62.610  1.00  0.00           C
ATOM    626  CG  PRO A  67      43.350  18.890  61.110  1.00  0.00           C
ATOM    627  CD  PRO A  67      44.870  19.110  61.160  1.00  0.00           C
ATOM    628  C   PRO A  67      44.550  18.880  64.580  1.00  0.00           C
ATOM    629  O   PRO A  67      45.490  18.090  64.580  1.00  0.00           O
ATOM    630  N   SER A  68      43.780  19.010  65.660  1.00  0.00           N
ATOM    631  H   SER A  68      42.940  19.530  65.500  1.00  0.00           H
ATOM    632  CA  SER A  68      44.210  18.520  66.970  1.00  0.00           C
ATOM    633  CB  SER A  68      45.420  19.240  67.560  1.00  0.00           C
ATOM    634  OG  SER A  68      45.350  20.660  67.750  1.00  0.00           O
ATOM    635  HG  SER A  68      46.170  21.110  67.400  1.00  0.00           H
ATOM    636  C   SER A  68      43.250  18.330  68.150  1.00  0.00           C
ATOM    637  O   SER A  68      43.050  17.200  68.600  1.00  0.00           O
ATOM    638  N   LEU A  69      42.530  19.380  68.530  1.00  0.00           N
ATOM    639  H   LEU A  69      42.570  20.180  67.920  1.00  0.00           H
ATOM    640  CA  LEU A  69      41.470  19.310  69.540  1.00  0.00           C
ATOM    641  CB  LEU A  69      41.080  20.700  70.060  1.00  0.00           C
ATOM    642  CG  LEU A  69      42.130  21.570  70.750  1.00  0.00           C
ATOM    643  CD1 LEU A  69      41.520  22.810  71.420  1.00  0.00           C
ATOM    644  CD2 LEU A  69      43.040  20.770  71.670  1.00  0.00           C
ATOM    645  C   LEU A  69      40.130  18.710  69.120  1.00  0.00           C
ATOM    646  O   LEU A  69      39.750  18.860  67.960  1.00  0.00           O
ATOM    647  N   PRO A  70      39.460  18.000  70.030  1.00  0.00           N
ATOM    648  CA  PRO A  70      38.040  17.800  69.710  1.00  0.00           C
ATOM    649  CB  PRO A  70      37.700  16.640  70.650  1.00  0.00           C
ATOM    650  CG  PRO A  70      38.970  15.820  70.930  1.00  0.00           C
ATOM    651  CD  PRO A  70      40.020  16.930  70.870  1.00  0.00           C
ATOM    652  C   PRO A  70      37.160  19.040  69.910  1.00  0.00           C
ATOM    653  O   PRO A  70      36.110  19.000  69.270  1.00  0.00           O
ATOM    654  N   PRO A  71      37.360  20.030  70.780  1.00  0.00           N
ATOM    655  CA  PRO A  71      36.830  21.390  70.630  1.00  0.00           C
ATOM    656  CB  PRO A  71      37.450  22.190  71.780  1.00  0.00           C
ATOM    657  CG  PRO A  71      37.470  21.160  72.910  1.00  0.00           C
ATOM    658  CD  PRO A  71      37.860  19.890  72.160  1.00  0.00           C
ATOM    659  C   PRO A  71      37.230  22.060  69.310  1.00  0.00           C
ATOM    660  O   PRO A  71      37.950  21.640  68.410  1.00  0.00           O
ATOM    661  N   THR A  72      36.590  23.210  69.130  1.00  0.00           N
ATOM    662  H   THR A  72      36.350  23.770  69.920  1.00  0.00           H
ATOM    663  CA  THR A  72      36.580  23.990  67.880  1.00  0.00           C
ATOM    664  CB  THR A  72      35.410  24.960  67.710  1.00  0.00           C
ATOM    665  OG1 THR A  72      35.630  25.850  66.610  1.00  0.00           O
ATOM    666  HG1 THR A  72      35.660  25.280  65.790  1.00  0.00           H
ATOM    667  CG2 THR A  72      35.100  25.700  69.020  1.00  0.00           C
ATOM    668  C   THR A  72      37.940  24.680  67.720  1.00  0.00           C
ATOM    669  O   THR A  72      38.080  25.730  68.330  1.00  0.00           O
ATOM    670  N   HIS A  73      38.720  24.240  66.730  1.00  0.00           N
ATOM    671  H   HIS A  73      38.300  23.780  65.950  1.00  0.00           H
ATOM    672  CA  HIS A  73      40.080  24.680  66.360  1.00  0.00           C
ATOM    673  CB  HIS A  73      40.850  23.400  66.050  1.00  0.00           C
ATOM    674  CG  HIS A  73      42.340  23.560  65.750  1.00  0.00           C
ATOM    675  ND1 HIS A  73      42.820  23.900  64.550  1.00  0.00           N
ATOM    676  CD2 HIS A  73      43.330  23.170  66.550  1.00  0.00           C
ATOM    677  HD2 HIS A  73      43.240  23.030  67.630  1.00  0.00           H
ATOM    678  CE1 HIS A  73      44.140  23.700  64.610  1.00  0.00           C
ATOM    679  HE1 HIS A  73      44.860  23.810  63.800  1.00  0.00           H
ATOM    680  NE2 HIS A  73      44.430  23.250  65.820  1.00  0.00           N
ATOM    681  HE2 HIS A  73      45.340  22.900  66.030  1.00  0.00           H
ATOM    682  C   HIS A  73      40.160  25.820  65.340  1.00  0.00           C
ATOM    683  O   HIS A  73      39.130  26.080  64.710  1.00  0.00           O
ATOM    684  N   ALA A  74      41.300  26.480  65.220  1.00  0.00           N
ATOM    685  H   ALA A  74      41.920  26.440  66.000  1.00  0.00           H
ATOM    686  CA  ALA A  74      41.630  27.420  64.140  1.00  0.00           C
ATOM    687  CB  ALA A  74      43.120  27.690  64.390  1.00  0.00           C
ATOM    688  C   ALA A  74      41.440  26.900  62.710  1.00  0.00           C
ATOM    689  O   ALA A  74      41.300  27.650  61.750  1.00  0.00           O
ATOM    690  N   SER A  75      41.610  25.600  62.530  1.00  0.00           N
ATOM    691  H   SER A  75      42.040  25.110  63.290  1.00  0.00           H
ATOM    692  CA  SER A  75      41.440  24.950  61.220  1.00  0.00           C
ATOM    693  CB  SER A  75      42.110  23.580  61.220  1.00  0.00           C
ATOM    694  OG  SER A  75      41.710  22.880  62.400  1.00  0.00           O
ATOM    695  HG  SER A  75      42.200  23.300  63.170  1.00  0.00           H
ATOM    696  C   SER A  75      40.010  24.860  60.680  1.00  0.00           C
ATOM    697  O   SER A  75      39.630  25.600  59.780  1.00  0.00           O
ATOM    698  N   ASP A  76      39.250  24.150  61.510  1.00  0.00           N
ATOM    699  H   ASP A  76      39.640  23.700  62.320  1.00  0.00           H
ATOM    700  CA  ASP A  76      37.840  23.830  61.230  1.00  0.00           C
ATOM    701  CB  ASP A  76      37.300  22.710  62.120  1.00  0.00           C
ATOM    702  CG  ASP A  76      37.120  23.050  63.610  1.00  0.00           C
ATOM    703  OD1 ASP A  76      36.140  23.790  63.830  1.00  0.00           O
ATOM    704  OD2 ASP A  76      37.970  22.700  64.460  1.00  0.00           O
ATOM    705  C   ASP A  76      36.930  25.050  61.290  1.00  0.00           C
ATOM    706  O   ASP A  76      36.010  25.320  60.520  1.00  0.00           O
ATOM    707  N   SER A  77      37.290  26.020  62.120  1.00  0.00           N
ATOM    708  H   SER A  77      38.120  25.820  62.640  1.00  0.00           H
ATOM    709  CA  SER A  77      36.560  27.280  62.360  1.00  0.00           C
ATOM    710  CB  SER A  77      35.570  27.120  63.510  1.00  0.00           C
ATOM    711  OG  SER A  77      34.710  25.990  63.360  1.00  0.00           O
ATOM    712  HG  SER A  77      35.290  25.170  63.370  1.00  0.00           H
ATOM    713  C   SER A  77      37.630  28.280  62.790  1.00  0.00           C
ATOM    714  O   SER A  77      37.920  28.560  63.960  1.00  0.00           O
ATOM    715  N   GLY A  78      38.270  28.900  61.800  1.00  0.00           N
ATOM    716  H   GLY A  78      39.140  29.330  62.030  1.00  0.00           H
ATOM    717  CA  GLY A  78      37.880  28.850  60.390  1.00  0.00           C
ATOM    718  C   GLY A  78      38.990  29.420  59.490  1.00  0.00           C
ATOM    719  O   GLY A  78      39.030  30.650  59.440  1.00  0.00           O
ATOM    720  N   SER A  79      39.880  28.580  58.970  1.00  0.00           N
ATOM    721  H   SER A  79      39.960  27.600  59.160  1.00  0.00           H
ATOM    722  CA  SER A  79      41.030  29.120  58.220  1.00  0.00           C
ATOM    723  CB  SER A  79      42.220  28.160  58.300  1.00  0.00           C
ATOM    724  OG  SER A  79      43.480  28.750  57.970  1.00  0.00           O
ATOM    725  HG  SER A  79      44.010  27.980  57.600  1.00  0.00           H
ATOM    726  C   SER A  79      40.740  29.390  56.750  1.00  0.00           C
ATOM    727  O   SER A  79      40.180  28.510  56.090  1.00  0.00           O
ATOM    728  N   SER A  80      40.710  30.590  56.170  1.00  0.00           N
ATOM    729  H   SER A  80      40.510  30.660  55.190  1.00  0.00           H
ATOM    730  CA  SER A  80      40.790  31.910  56.810  1.00  0.00           C
ATOM    731  CB  SER A  80      41.920  32.790  56.270  1.00  0.00           C
ATOM    732  OG  SER A  80      42.940  32.880  57.270  1.00  0.00           O
ATOM    733  HG  SER A  80      43.620  32.220  56.940  1.00  0.00           H
ATOM    734  C   SER A  80      39.460  32.650  56.710  1.00  0.00           C
ATOM    735  O   SER A  80      39.300  33.480  55.820  1.00  0.00           O
ATOM    736  N   ARG A  81      38.570  32.450  57.680  1.00  0.00           N
ATOM    737  H   ARG A  81      38.770  31.820  58.430  1.00  0.00           H
ATOM    738  CA  ARG A  81      37.310  33.180  57.860  1.00  0.00           C
ATOM    739  CB  ARG A  81      36.250  32.260  58.470  1.00  0.00           C
ATOM    740  CG  ARG A  81      35.930  31.170  57.440  1.00  0.00           C
ATOM    741  CD  ARG A  81      34.550  30.610  57.780  1.00  0.00           C
ATOM    742  NE  ARG A  81      34.190  29.410  57.010  1.00  0.00           N
ATOM    743  HE  ARG A  81      34.340  29.550  56.030  1.00  0.00           H
ATOM    744  CZ  ARG A  81      33.560  28.330  57.470  1.00  0.00           C
ATOM    745  NH1 ARG A  81      33.110  28.190  58.730  1.00  0.00           N
ATOM    746 1HH1 ARG A  81      33.270  28.890  59.420  1.00  0.00           H
ATOM    747 2HH1 ARG A  81      32.590  27.350  58.910  1.00  0.00           H
ATOM    748  NH2 ARG A  81      33.530  27.200  56.750  1.00  0.00           N
ATOM    749 1HH2 ARG A  81      34.030  27.230  55.890  1.00  0.00           H
ATOM    750 2HH2 ARG A  81      32.820  26.490  56.710  1.00  0.00           H
ATOM    751  C   ARG A  81      37.270  34.510  58.620  1.00  0.00           C
ATOM    752  O   ARG A  81      36.650  35.460  58.150  1.00  0.00           O
ATOM    753  N   TRP A  82      37.930  34.660  59.770  1.00  0.00           N
ATOM    754  H   TRP A  82      38.590  34.020  60.150  1.00  0.00           H
ATOM    755  CA  TRP A  82      37.780  35.780  60.710  1.00  0.00           C
ATOM    756  CB  TRP A  82      38.650  35.560  61.950  1.00  0.00           C
ATOM    757  CG  TRP A  82      38.740  34.140  62.520  1.00  0.00           C
ATOM    758  CD1 TRP A  82      37.740  33.530  63.150  1.00  0.00           C
ATOM    759  HD1 TRP A  82      36.790  34.050  63.320  1.00  0.00           H
ATOM    760  CD2 TRP A  82      39.820  33.270  62.610  1.00  0.00           C
ATOM    761  NE1 TRP A  82      38.050  32.300  63.540  1.00  0.00           N
ATOM    762  HE1 TRP A  82      37.370  31.610  63.790  1.00  0.00           H
ATOM    763  CE2 TRP A  82      39.310  32.100  63.170  1.00  0.00           C
ATOM    764  CE3 TRP A  82      41.140  33.390  62.190  1.00  0.00           C
ATOM    765  HE3 TRP A  82      41.470  34.330  61.750  1.00  0.00           H
ATOM    766  CZ2 TRP A  82      40.150  31.000  63.280  1.00  0.00           C
ATOM    767  HZ2 TRP A  82      39.770  30.050  63.650  1.00  0.00           H
ATOM    768  CZ3 TRP A  82      41.990  32.310  62.400  1.00  0.00           C
ATOM    769  HZ3 TRP A  82      43.040  32.390  62.110  1.00  0.00           H
ATOM    770  CH2 TRP A  82      41.470  31.110  62.860  1.00  0.00           C
ATOM    771  HH2 TRP A  82      42.140  30.290  62.620  1.00  0.00           H
ATOM    772  C   TRP A  82      37.870  37.220  60.210  1.00  0.00           C
ATOM    773  O   TRP A  82      37.320  38.130  60.830  1.00  0.00           O
ATOM    774  N   SER A  83      38.470  37.460  59.050  1.00  0.00           N
ATOM    775  H   SER A  83      38.970  36.690  58.640  1.00  0.00           H
ATOM    776  CA  SER A  83      38.430  38.700  58.260  1.00  0.00           C
ATOM    777  CB  SER A  83      39.540  38.830  57.210  1.00  0.00           C
ATOM    778  OG  SER A  83      39.790  37.740  56.320  1.00  0.00           O
ATOM    779  HG  SER A  83      40.280  38.020  55.500  1.00  0.00           H
ATOM    780  C   SER A  83      37.140  39.050  57.520  1.00  0.00           C
ATOM    781  O   SER A  83      36.860  40.230  57.350  1.00  0.00           O
ATOM    782  N   LYS A  84      36.480  38.010  57.010  1.00  0.00           N
ATOM    783  H   LYS A  84      36.600  37.100  57.410  1.00  0.00           H
ATOM    784  CA  LYS A  84      35.570  38.150  55.870  1.00  0.00           C
ATOM    785  CB  LYS A  84      35.200  36.800  55.250  1.00  0.00           C
ATOM    786  CG  LYS A  84      36.350  35.970  54.690  1.00  0.00           C
ATOM    787  CD  LYS A  84      37.210  36.590  53.590  1.00  0.00           C
ATOM    788  CE  LYS A  84      38.480  35.800  53.260  1.00  0.00           C
ATOM    789  NZ  LYS A  84      39.260  36.630  52.330  1.00  0.00           N
ATOM    790  HZ1 LYS A  84      38.560  37.020  51.730  1.00  0.00           H
ATOM    791  HZ2 LYS A  84      39.660  37.360  52.870  1.00  0.00           H
ATOM    792  HZ3 LYS A  84      39.840  36.110  51.700  1.00  0.00           H
ATOM    793  C   LYS A  84      34.300  38.940  56.220  1.00  0.00           C
ATOM    794  O   LYS A  84      33.500  38.470  57.030  1.00  0.00           O
ATOM    795  N   ASP A  85      34.040  40.010  55.470  1.00  0.00           N
ATOM    796  H   ASP A  85      34.660  40.260  54.730  1.00  0.00           H
ATOM    797  CA  ASP A  85      33.120  41.060  55.930  1.00  0.00           C
ATOM    798  CB  ASP A  85      33.280  42.200  54.920  1.00  0.00           C
ATOM    799  CG  ASP A  85      34.500  43.060  55.270  1.00  0.00           C
ATOM    800  OD1 ASP A  85      34.340  43.930  56.150  1.00  0.00           O
ATOM    801  OD2 ASP A  85      35.470  43.160  54.490  1.00  0.00           O
ATOM    802  C   ASP A  85      31.620  40.780  56.050  1.00  0.00           C
ATOM    803  O   ASP A  85      31.080  41.320  57.020  1.00  0.00           O
ATOM    804  N   TYR A  86      31.100  39.870  55.240  1.00  0.00           N
ATOM    805  H   TYR A  86      31.390  39.980  54.290  1.00  0.00           H
ATOM    806  CA  TYR A  86      29.700  39.460  55.470  1.00  0.00           C
ATOM    807  CB  TYR A  86      28.920  39.500  54.150  1.00  0.00           C
ATOM    808  CG  TYR A  86      28.730  40.880  53.520  1.00  0.00           C
ATOM    809  CD1 TYR A  86      29.620  41.300  52.540  1.00  0.00           C
ATOM    810  HD1 TYR A  86      30.240  40.540  52.070  1.00  0.00           H
ATOM    811  CD2 TYR A  86      27.770  41.760  54.010  1.00  0.00           C
ATOM    812  HD2 TYR A  86      26.900  41.390  54.570  1.00  0.00           H
ATOM    813  CE1 TYR A  86      29.540  42.590  52.040  1.00  0.00           C
ATOM    814  HE1 TYR A  86      30.280  42.990  51.350  1.00  0.00           H
ATOM    815  CE2 TYR A  86      27.690  43.060  53.530  1.00  0.00           C
ATOM    816  HE2 TYR A  86      27.080  43.790  54.060  1.00  0.00           H
ATOM    817  CZ  TYR A  86      28.550  43.450  52.520  1.00  0.00           C
ATOM    818  OH  TYR A  86      28.400  44.680  51.950  1.00  0.00           O
ATOM    819  HH  TYR A  86      27.540  45.010  52.320  1.00  0.00           H
ATOM    820  C   TYR A  86      29.620  38.030  56.000  1.00  0.00           C
ATOM    821  O   TYR A  86      30.640  37.340  56.070  1.00  0.00           O
ATOM    822  N   ASP A  87      28.410  37.640  56.380  1.00  0.00           N
ATOM    823  H   ASP A  87      27.600  38.200  56.190  1.00  0.00           H
ATOM    824  CA  ASP A  87      28.190  36.220  56.700  1.00  0.00           C
ATOM    825  CB  ASP A  87      27.250  35.920  57.870  1.00  0.00           C
ATOM    826  CG  ASP A  87      27.620  36.490  59.240  1.00  0.00           C
ATOM    827  OD1 ASP A  87      26.740  36.440  60.120  1.00  0.00           O
ATOM    828  OD2 ASP A  87      28.770  36.920  59.490  1.00  0.00           O
ATOM    829  C   ASP A  87      27.760  35.310  55.550  1.00  0.00           C
ATOM    830  O   ASP A  87      28.490  34.390  55.180  1.00  0.00           O
ATOM    831  N   VAL A  88      26.710  35.790  54.880  1.00  0.00           N
ATOM    832  H   VAL A  88      26.190  36.520  55.300  1.00  0.00           H
ATOM    833  CA  VAL A  88      26.270  35.080  53.670  1.00  0.00           C
ATOM    834  CB  VAL A  88      24.900  34.410  53.780  1.00  0.00           C
ATOM    835  CG1 VAL A  88      24.690  33.550  52.530  1.00  0.00           C
ATOM    836  CG2 VAL A  88      24.880  33.400  54.940  1.00  0.00           C
ATOM    837  C   VAL A  88      26.160  36.140  52.570  1.00  0.00           C
ATOM    838  O   VAL A  88      25.300  37.010  52.590  1.00  0.00           O
ATOM    839  N   CYS A  89      27.020  36.140  51.550  1.00  0.00           N
ATOM    840  H   CYS A  89      27.950  35.890  51.800  1.00  0.00           H
ATOM    841  CA  CYS A  89      26.770  36.930  50.340  1.00  0.00           C
ATOM    842  CB  CYS A  89      28.060  37.440  49.690  1.00  0.00           C
ATOM    843  SG  CYS A  89      28.680  39.010  50.400  1.00  0.00           S
ATOM    844  C   CYS A  89      26.010  36.210  49.220  1.00  0.00           C
ATOM    845  O   CYS A  89      26.410  35.150  48.740  1.00  0.00           O
ATOM    846  N   VAL A  90      25.010  36.800  48.580  1.00  0.00           N
ATOM    847  H   VAL A  90      24.720  37.720  48.840  1.00  0.00           H
ATOM    848  CA  VAL A  90      24.350  36.320  47.360  1.00  0.00           C
ATOM    849  CB  VAL A  90      22.840  36.140  47.550  1.00  0.00           C
ATOM    850  CG1 VAL A  90      22.200  35.220  46.500  1.00  0.00           C
ATOM    851  CG2 VAL A  90      22.360  35.520  48.860  1.00  0.00           C
ATOM    852  C   VAL A  90      24.750  37.020  46.050  1.00  0.00           C
ATOM    853  O   VAL A  90      24.440  38.190  45.870  1.00  0.00           O
ATOM    854  N   CYS A  91      25.710  36.290  45.500  1.00  0.00           N
ATOM    855  H   CYS A  91      25.870  35.370  45.870  1.00  0.00           H
ATOM    856  CA  CYS A  91      26.530  36.730  44.360  1.00  0.00           C
ATOM    857  CB  CYS A  91      27.840  35.980  44.120  1.00  0.00           C
ATOM    858  SG  CYS A  91      29.030  36.090  45.500  1.00  0.00           S
ATOM    859  HG  CYS A  91      29.330  37.370  45.290  1.00  0.00           H
ATOM    860  C   CYS A  91      25.680  36.710  43.090  1.00  0.00           C
ATOM    861  O   CYS A  91      25.260  35.680  42.560  1.00  0.00           O
ATOM    862  N   HIS A  92      25.040  37.880  43.100  1.00  0.00           N
ATOM    863  H   HIS A  92      25.480  38.580  43.670  1.00  0.00           H
ATOM    864  CA  HIS A  92      23.960  38.200  42.160  1.00  0.00           C
ATOM    865  CB  HIS A  92      23.200  39.490  42.450  1.00  0.00           C
ATOM    866  CG  HIS A  92      24.180  40.630  42.750  1.00  0.00           C
ATOM    867  ND1 HIS A  92      25.400  40.900  42.320  1.00  0.00           N
ATOM    868  HD1 HIS A  92      25.860  40.230  41.730  1.00  0.00           H
ATOM    869  CD2 HIS A  92      23.720  41.670  43.450  1.00  0.00           C
ATOM    870  HD2 HIS A  92      22.730  41.880  43.850  1.00  0.00           H
ATOM    871  CE1 HIS A  92      25.690  42.120  42.750  1.00  0.00           C
ATOM    872  HE1 HIS A  92      26.530  42.750  42.460  1.00  0.00           H
ATOM    873  NE2 HIS A  92      24.700  42.570  43.500  1.00  0.00           N
ATOM    874  C   HIS A  92      24.550  38.360  40.750  1.00  0.00           C
ATOM    875  O   HIS A  92      25.680  38.760  40.490  1.00  0.00           O
ATOM    876  N   SER A  93      23.560  38.230  39.870  1.00  0.00           N
ATOM    877  H   SER A  93      22.680  37.840  40.150  1.00  0.00           H
ATOM    878  CA  SER A  93      23.700  38.350  38.410  1.00  0.00           C
ATOM    879  CB  SER A  93      23.680  36.940  37.820  1.00  0.00           C
ATOM    880  OG  SER A  93      23.580  36.970  36.390  1.00  0.00           O
ATOM    881  HG  SER A  93      23.570  36.030  36.050  1.00  0.00           H
ATOM    882  C   SER A  93      22.680  39.260  37.720  1.00  0.00           C
ATOM    883  O   SER A  93      21.490  38.960  37.750  1.00  0.00           O
ATOM    884  N   GLU A  94      23.230  40.030  36.780  1.00  0.00           N
ATOM    885  H   GLU A  94      24.220  40.110  36.740  1.00  0.00           H
ATOM    886  CA  GLU A  94      22.430  40.880  35.880  1.00  0.00           C
ATOM    887  CB  GLU A  94      23.460  41.630  35.040  1.00  0.00           C
ATOM    888  CG  GLU A  94      24.050  42.780  35.850  1.00  0.00           C
ATOM    889  CD  GLU A  94      23.160  44.000  36.070  1.00  0.00           C
ATOM    890  OE1 GLU A  94      23.330  45.070  35.450  1.00  0.00           O
ATOM    891  OE2 GLU A  94      22.290  43.930  36.970  1.00  0.00           O
ATOM    892  C   GLU A  94      21.390  40.240  34.960  1.00  0.00           C
ATOM    893  O   GLU A  94      20.400  40.890  34.650  1.00  0.00           O
ATOM    894  N   GLU A  95      21.610  38.970  34.640  1.00  0.00           N
ATOM    895  H   GLU A  95      22.420  38.500  35.010  1.00  0.00           H
ATOM    896  CA  GLU A  95      20.650  38.250  33.790  1.00  0.00           C
ATOM    897  CB  GLU A  95      21.320  36.960  33.310  1.00  0.00           C
ATOM    898  CG  GLU A  95      22.450  37.290  32.340  1.00  0.00           C
ATOM    899  CD  GLU A  95      23.230  36.060  31.870  1.00  0.00           C
ATOM    900  OE1 GLU A  95      24.270  35.780  32.500  1.00  0.00           O
ATOM    901  OE2 GLU A  95      22.830  35.450  30.850  1.00  0.00           O
ATOM    902  C   GLU A  95      19.390  37.860  34.570  1.00  0.00           C
ATOM    903  O   GLU A  95      18.260  37.890  34.070  1.00  0.00           O
ATOM    904  N   ASP A  96      19.570  37.540  35.850  1.00  0.00           N
ATOM    905  H   ASP A  96      20.240  38.020  36.420  1.00  0.00           H
ATOM    906  CA  ASP A  96      18.410  37.240  36.710  1.00  0.00           C
ATOM    907  CB  ASP A  96      18.770  36.130  37.690  1.00  0.00           C
ATOM    908  CG  ASP A  96      17.690  35.950  38.760  1.00  0.00           C
ATOM    909  OD1 ASP A  96      16.680  35.320  38.400  1.00  0.00           O
ATOM    910  OD2 ASP A  96      17.920  36.430  39.890  1.00  0.00           O
ATOM    911  C   ASP A  96      17.840  38.460  37.440  1.00  0.00           C
ATOM    912  O   ASP A  96      18.610  39.360  37.790  1.00  0.00           O
ATOM    913  N   LEU A  97      16.510  38.530  37.520  1.00  0.00           N
ATOM    914  H   LEU A  97      15.940  37.920  36.980  1.00  0.00           H
ATOM    915  CA  LEU A  97      15.830  39.510  38.380  1.00  0.00           C
ATOM    916  CB  LEU A  97      14.590  40.070  37.680  1.00  0.00           C
ATOM    917  CG  LEU A  97      14.900  40.860  36.410  1.00  0.00           C
ATOM    918  CD1 LEU A  97      13.600  41.210  35.680  1.00  0.00           C
ATOM    919  CD2 LEU A  97      15.650  42.180  36.600  1.00  0.00           C
ATOM    920  C   LEU A  97      15.460  38.920  39.740  1.00  0.00           C
ATOM    921  O   LEU A  97      16.140  39.210  40.720  1.00  0.00           O
ATOM    922  N   VAL A  98      14.780  37.780  39.780  1.00  0.00           N
ATOM    923  H   VAL A  98      14.690  37.120  39.030  1.00  0.00           H
ATOM    924  CA  VAL A  98      14.140  37.320  41.020  1.00  0.00           C
ATOM    925  CB  VAL A  98      12.650  36.980  40.880  1.00  0.00           C
ATOM    926  CG1 VAL A  98      12.460  35.750  39.990  1.00  0.00           C
ATOM    927  CG2 VAL A  98      11.890  36.780  42.190  1.00  0.00           C
ATOM    928  C   VAL A  98      14.850  36.380  42.000  1.00  0.00           C
ATOM    929  O   VAL A  98      14.820  36.540  43.220  1.00  0.00           O
ATOM    930  N   ALA A  99      15.560  35.390  41.450  1.00  0.00           N
ATOM    931  H   ALA A  99      16.030  35.580  40.590  1.00  0.00           H
ATOM    932  CA  ALA A  99      16.150  34.240  42.150  1.00  0.00           C
ATOM    933  CB  ALA A  99      16.710  33.300  41.080  1.00  0.00           C
ATOM    934  C   ALA A  99      17.180  34.450  43.260  1.00  0.00           C
ATOM    935  O   ALA A  99      16.920  34.150  44.420  1.00  0.00           O
ATOM    936  N   ALA A 100      17.950  35.490  42.950  1.00  0.00           N
ATOM    937  H   ALA A 100      18.020  35.790  42.000  1.00  0.00           H
ATOM    938  CA  ALA A 100      18.840  36.110  43.940  1.00  0.00           C
ATOM    939  CB  ALA A 100      19.690  37.130  43.190  1.00  0.00           C
ATOM    940  C   ALA A 100      18.150  36.700  45.170  1.00  0.00           C
ATOM    941  O   ALA A 100      18.460  36.410  46.320  1.00  0.00           O
ATOM    942  N   GLN A 101      17.070  37.440  44.900  1.00  0.00           N
ATOM    943  H   GLN A 101      17.130  37.890  44.010  1.00  0.00           H
ATOM    944  CA  GLN A 101      16.150  37.980  45.900  1.00  0.00           C
ATOM    945  CB  GLN A 101      14.980  38.730  45.250  1.00  0.00           C
ATOM    946  CG  GLN A 101      15.420  39.990  44.500  1.00  0.00           C
ATOM    947  CD  GLN A 101      14.210  40.640  43.820  1.00  0.00           C
ATOM    948  OE1 GLN A 101      13.740  40.180  42.780  1.00  0.00           O
ATOM    949  NE2 GLN A 101      13.560  41.610  44.460  1.00  0.00           N
ATOM    950 1HE2 GLN A 101      13.730  41.930  45.400  1.00  0.00           H
ATOM    951 2HE2 GLN A 101      12.640  41.770  44.110  1.00  0.00           H
ATOM    952  C   GLN A 101      15.530  36.970  46.870  1.00  0.00           C
ATOM    953  O   GLN A 101      15.650  37.060  48.090  1.00  0.00           O
ATOM    954  N   ASP A 102      15.070  35.890  46.250  1.00  0.00           N
ATOM    955  H   ASP A 102      15.130  35.770  45.260  1.00  0.00           H
ATOM    956  CA  ASP A 102      14.480  34.760  46.990  1.00  0.00           C
ATOM    957  CB  ASP A 102      13.730  33.810  46.050  1.00  0.00           C
ATOM    958  CG  ASP A 102      12.250  34.150  45.970  1.00  0.00           C
ATOM    959  OD1 ASP A 102      11.360  33.600  46.660  1.00  0.00           O
ATOM    960  OD2 ASP A 102      11.940  35.020  45.120  1.00  0.00           O
ATOM    961  C   ASP A 102      15.500  34.020  47.870  1.00  0.00           C
ATOM    962  O   ASP A 102      15.160  33.840  49.040  1.00  0.00           O
ATOM    963  N   LEU A 103      16.770  34.130  47.500  1.00  0.00           N
ATOM    964  H   LEU A 103      16.990  34.400  46.560  1.00  0.00           H
ATOM    965  CA  LEU A 103      17.840  33.510  48.290  1.00  0.00           C
ATOM    966  CB  LEU A 103      19.060  33.220  47.410  1.00  0.00           C
ATOM    967  CG  LEU A 103      19.000  32.260  46.220  1.00  0.00           C
ATOM    968  CD1 LEU A 103      20.200  32.730  45.390  1.00  0.00           C
ATOM    969  CD2 LEU A 103      19.210  30.850  46.770  1.00  0.00           C
ATOM    970  C   LEU A 103      18.180  34.360  49.520  1.00  0.00           C
ATOM    971  O   LEU A 103      18.300  33.720  50.560  1.00  0.00           O
ATOM    972  N   VAL A 104      18.290  35.680  49.480  1.00  0.00           N
ATOM    973  H   VAL A 104      18.110  36.120  48.600  1.00  0.00           H
ATOM    974  CA  VAL A 104      18.420  36.520  50.680  1.00  0.00           C
ATOM    975  CB  VAL A 104      19.000  37.910  50.390  1.00  0.00           C
ATOM    976  CG1 VAL A 104      18.000  38.730  49.590  1.00  0.00           C
ATOM    977  CG2 VAL A 104      19.540  38.560  51.660  1.00  0.00           C
ATOM    978  C   VAL A 104      17.140  36.560  51.530  1.00  0.00           C
ATOM    979  O   VAL A 104      17.270  36.420  52.750  1.00  0.00           O
ATOM    980  N   SER A 105      15.990  36.500  50.870  1.00  0.00           N
ATOM    981  H   SER A 105      15.960  36.900  49.950  1.00  0.00           H
ATOM    982  CA  SER A 105      14.690  36.280  51.500  1.00  0.00           C
ATOM    983  CB  SER A 105      13.560  36.510  50.490  1.00  0.00           C
ATOM    984  OG  SER A 105      12.240  36.590  51.020  1.00  0.00           O
ATOM    985  HG  SER A 105      11.650  36.670  50.220  1.00  0.00           H
ATOM    986  C   SER A 105      14.610  35.020  52.360  1.00  0.00           C
ATOM    987  O   SER A 105      14.070  35.100  53.460  1.00  0.00           O
ATOM    988  N   TYR A 106      15.250  33.930  51.930  1.00  0.00           N
ATOM    989  H   TYR A 106      15.510  33.870  50.960  1.00  0.00           H
ATOM    990  CA  TYR A 106      15.360  32.640  52.620  1.00  0.00           C
ATOM    991  CB  TYR A 106      15.470  31.510  51.610  1.00  0.00           C
ATOM    992  CG  TYR A 106      15.060  30.290  52.440  1.00  0.00           C
ATOM    993  CD1 TYR A 106      15.920  29.200  52.380  1.00  0.00           C
ATOM    994  HD1 TYR A 106      16.980  29.280  52.130  1.00  0.00           H
ATOM    995  CD2 TYR A 106      13.760  30.040  52.880  1.00  0.00           C
ATOM    996  HD2 TYR A 106      13.160  30.930  53.050  1.00  0.00           H
ATOM    997  CE1 TYR A 106      15.450  27.910  52.590  1.00  0.00           C
ATOM    998  HE1 TYR A 106      16.210  27.140  52.520  1.00  0.00           H
ATOM    999  CE2 TYR A 106      13.290  28.760  53.150  1.00  0.00           C
ATOM   1000  HE2 TYR A 106      12.210  28.630  53.180  1.00  0.00           H
ATOM   1001  CZ  TYR A 106      14.150  27.680  53.020  1.00  0.00           C
ATOM   1002  OH  TYR A 106      13.570  26.450  53.110  1.00  0.00           O
ATOM   1003  HH  TYR A 106      14.150  26.000  53.790  1.00  0.00           H
ATOM   1004  C   TYR A 106      16.540  32.490  53.580  1.00  0.00           C
ATOM   1005  O   TYR A 106      16.470  31.650  54.480  1.00  0.00           O
ATOM   1006  N   LEU A 107      17.680  33.110  53.290  1.00  0.00           N
ATOM   1007  H   LEU A 107      17.860  33.380  52.340  1.00  0.00           H
ATOM   1008  CA  LEU A 107      18.860  33.150  54.160  1.00  0.00           C
ATOM   1009  CB  LEU A 107      20.180  33.280  53.390  1.00  0.00           C
ATOM   1010  CG  LEU A 107      20.550  32.020  52.590  1.00  0.00           C
ATOM   1011  CD1 LEU A 107      21.250  32.510  51.320  1.00  0.00           C
ATOM   1012  CD2 LEU A 107      21.430  31.070  53.400  1.00  0.00           C
ATOM   1013  C   LEU A 107      18.850  34.360  55.100  1.00  0.00           C
ATOM   1014  O   LEU A 107      19.840  34.830  55.660  1.00  0.00           O
ATOM   1015  N   GLU A 108      17.740  35.090  55.070  1.00  0.00           N
ATOM   1016  H   GLU A 108      17.390  35.410  54.190  1.00  0.00           H
ATOM   1017  CA  GLU A 108      17.380  36.110  56.070  1.00  0.00           C
ATOM   1018  CB  GLU A 108      15.890  36.400  55.850  1.00  0.00           C
ATOM   1019  CG  GLU A 108      15.250  37.450  56.760  1.00  0.00           C
ATOM   1020  CD  GLU A 108      15.720  38.830  56.280  1.00  0.00           C
ATOM   1021  OE1 GLU A 108      15.050  39.580  55.530  1.00  0.00           O
ATOM   1022  OE2 GLU A 108      16.790  39.270  56.750  1.00  0.00           O
ATOM   1023  C   GLU A 108      17.600  35.570  57.480  1.00  0.00           C
ATOM   1024  O   GLU A 108      17.320  34.420  57.810  1.00  0.00           O
ATOM   1025  N   GLY A 109      18.130  36.460  58.320  1.00  0.00           N
ATOM   1026  H   GLY A 109      18.250  37.410  58.010  1.00  0.00           H
ATOM   1027  CA  GLY A 109      18.670  36.130  59.640  1.00  0.00           C
ATOM   1028  C   GLY A 109      17.700  35.560  60.680  1.00  0.00           C
ATOM   1029  O   GLY A 109      18.140  35.300  61.800  1.00  0.00           O
ATOM   1030  N   SER A 110      16.400  35.680  60.420  1.00  0.00           N
ATOM   1031  H   SER A 110      16.110  36.130  59.580  1.00  0.00           H
ATOM   1032  CA  SER A 110      15.330  35.010  61.170  1.00  0.00           C
ATOM   1033  CB  SER A 110      13.990  35.740  61.050  1.00  0.00           C
ATOM   1034  OG  SER A 110      13.760  36.340  59.770  1.00  0.00           O
ATOM   1035  HG  SER A 110      13.820  37.310  59.990  1.00  0.00           H
ATOM   1036  C   SER A 110      14.990  33.560  60.820  1.00  0.00           C
ATOM   1037  O   SER A 110      15.110  32.690  61.680  1.00  0.00           O
ATOM   1038  N   THR A 111      14.970  33.330  59.510  1.00  0.00           N
ATOM   1039  H   THR A 111      15.180  34.090  58.900  1.00  0.00           H
ATOM   1040  CA  THR A 111      14.740  32.010  58.890  1.00  0.00           C
ATOM   1041  CB  THR A 111      14.430  32.110  57.400  1.00  0.00           C
ATOM   1042  OG1 THR A 111      13.380  33.040  57.130  1.00  0.00           O
ATOM   1043  HG1 THR A 111      13.180  33.100  56.150  1.00  0.00           H
ATOM   1044  CG2 THR A 111      14.180  30.830  56.590  1.00  0.00           C
ATOM   1045  C   THR A 111      15.950  31.110  59.130  1.00  0.00           C
ATOM   1046  O   THR A 111      15.800  30.000  59.640  1.00  0.00           O
ATOM   1047  N   ALA A 112      17.120  31.730  59.030  1.00  0.00           N
ATOM   1048  H   ALA A 112      17.200  32.640  58.610  1.00  0.00           H
ATOM   1049  CA  ALA A 112      18.390  31.010  59.060  1.00  0.00           C
ATOM   1050  CB  ALA A 112      18.950  31.120  57.640  1.00  0.00           C
ATOM   1051  C   ALA A 112      19.460  31.330  60.120  1.00  0.00           C
ATOM   1052  O   ALA A 112      20.600  30.880  60.030  1.00  0.00           O
ATOM   1053  N   SER A 113      18.880  31.710  61.260  1.00  0.00           N
ATOM   1054  H   SER A 113      17.920  31.530  61.470  1.00  0.00           H
ATOM   1055  CA  SER A 113      19.610  31.940  62.510  1.00  0.00           C
ATOM   1056  CB  SER A 113      18.920  32.770  63.590  1.00  0.00           C
ATOM   1057  OG  SER A 113      17.590  32.380  63.940  1.00  0.00           O
ATOM   1058  HG  SER A 113      17.270  32.870  64.750  1.00  0.00           H
ATOM   1059  C   SER A 113      20.200  30.670  63.130  1.00  0.00           C
ATOM   1060  O   SER A 113      19.400  29.760  63.370  1.00  0.00           O
ATOM   1061  N   LEU A 114      21.520  30.640  63.260  1.00  0.00           N
ATOM   1062  H   LEU A 114      22.040  31.400  62.880  1.00  0.00           H
ATOM   1063  CA  LEU A 114      22.240  29.450  63.740  1.00  0.00           C
ATOM   1064  CB  LEU A 114      23.760  29.660  63.700  1.00  0.00           C
ATOM   1065  CG  LEU A 114      24.310  30.140  62.360  1.00  0.00           C
ATOM   1066  CD1 LEU A 114      25.830  30.340  62.490  1.00  0.00           C
ATOM   1067  CD2 LEU A 114      24.040  29.150  61.230  1.00  0.00           C
ATOM   1068  C   LEU A 114      21.760  28.960  65.110  1.00  0.00           C
ATOM   1069  O   LEU A 114      21.260  29.740  65.920  1.00  0.00           O
ATOM   1070  N   ARG A 115      21.820  27.650  65.340  1.00  0.00           N
ATOM   1071  H   ARG A 115      22.310  26.980  64.790  1.00  0.00           H
ATOM   1072  CA  ARG A 115      21.220  27.190  66.600  1.00  0.00           C
ATOM   1073  CB  ARG A 115      21.120  25.670  66.500  1.00  0.00           C
ATOM   1074  CG  ARG A 115      19.830  25.120  67.100  1.00  0.00           C
ATOM   1075  CD  ARG A 115      19.940  23.590  67.150  1.00  0.00           C
ATOM   1076  NE  ARG A 115      21.130  23.040  67.810  1.00  0.00           N
ATOM   1077  HE  ARG A 115      21.960  23.200  67.260  1.00  0.00           H
ATOM   1078  CZ  ARG A 115      21.050  22.450  69.010  1.00  0.00           C
ATOM   1079  NH1 ARG A 115      20.040  22.570  69.880  1.00  0.00           N
ATOM   1080 1HH1 ARG A 115      19.240  23.150  69.740  1.00  0.00           H
ATOM   1081 2HH1 ARG A 115      20.040  21.850  70.580  1.00  0.00           H
ATOM   1082  NH2 ARG A 115      21.820  21.360  69.160  1.00  0.00           N
ATOM   1083 1HH2 ARG A 115      22.500  21.040  68.500  1.00  0.00           H
ATOM   1084 2HH2 ARG A 115      21.660  20.740  69.920  1.00  0.00           H
ATOM   1085  C   ARG A 115      22.020  27.500  67.870  1.00  0.00           C
ATOM   1086  O   ARG A 115      21.550  27.470  69.000  1.00  0.00           O
ATOM   1087  N   CYS A 116      23.340  27.670  67.750  1.00  0.00           N
ATOM   1088  H   CYS A 116      23.730  27.370  66.880  1.00  0.00           H
ATOM   1089  CA  CYS A 116      24.250  28.240  68.740  1.00  0.00           C
ATOM   1090  CB  CYS A 116      25.580  28.580  68.050  1.00  0.00           C
ATOM   1091  SG  CYS A 116      26.330  27.110  67.250  1.00  0.00           S
ATOM   1092  HG  CYS A 116      27.600  27.510  67.290  1.00  0.00           H
ATOM   1093  C   CYS A 116      23.950  29.570  69.440  1.00  0.00           C
ATOM   1094  O   CYS A 116      23.500  30.530  68.810  1.00  0.00           O
ATOM   1095  N   PHE A 117      24.390  29.660  70.700  1.00  0.00           N
ATOM   1096  H   PHE A 117      24.980  28.910  71.000  1.00  0.00           H
ATOM   1097  CA  PHE A 117      24.220  30.760  71.650  1.00  0.00           C
ATOM   1098  CB  PHE A 117      24.920  32.050  71.210  1.00  0.00           C
ATOM   1099  CG  PHE A 117      25.440  32.940  72.340  1.00  0.00           C
ATOM   1100  CD1 PHE A 117      26.600  32.530  72.970  1.00  0.00           C
ATOM   1101  HD1 PHE A 117      27.150  31.650  72.640  1.00  0.00           H
ATOM   1102  CD2 PHE A 117      24.760  34.100  72.710  1.00  0.00           C
ATOM   1103  HD2 PHE A 117      23.840  34.260  72.150  1.00  0.00           H
ATOM   1104  CE1 PHE A 117      27.110  33.320  74.000  1.00  0.00           C
ATOM   1105  HE1 PHE A 117      28.000  32.920  74.470  1.00  0.00           H
ATOM   1106  CE2 PHE A 117      25.270  34.890  73.730  1.00  0.00           C
ATOM   1107  HE2 PHE A 117      24.610  35.650  74.160  1.00  0.00           H
ATOM   1108  CZ  PHE A 117      26.470  34.520  74.310  1.00  0.00           C
ATOM   1109  HZ  PHE A 117      26.720  34.990  75.270  1.00  0.00           H
ATOM   1110  C   PHE A 117      22.760  31.110  71.950  1.00  0.00           C
ATOM   1111  O   PHE A 117      22.320  30.900  73.080  1.00  0.00           O
ATOM   1112  N   LEU A 118      22.010  31.570  70.950  1.00  0.00           N
ATOM   1113  H   LEU A 118      22.190  31.300  70.000  1.00  0.00           H
ATOM   1114  CA  LEU A 118      20.660  32.100  71.170  1.00  0.00           C
ATOM   1115  CB  LEU A 118      20.010  33.060  70.160  1.00  0.00           C
ATOM   1116  CG  LEU A 118      20.470  34.510  70.300  1.00  0.00           C
ATOM   1117  CD1 LEU A 118      19.740  35.270  69.180  1.00  0.00           C
ATOM   1118  CD2 LEU A 118      19.950  35.130  71.600  1.00  0.00           C
ATOM   1119  C   LEU A 118      19.650  31.000  71.470  1.00  0.00           C
ATOM   1120  O   LEU A 118      19.010  30.970  72.520  1.00  0.00           O
ATOM   1121  N   GLN A 119      19.500  30.030  70.570  1.00  0.00           N
ATOM   1122  H   GLN A 119      19.870  30.110  69.650  1.00  0.00           H
ATOM   1123  CA  GLN A 119      18.670  28.860  70.880  1.00  0.00           C
ATOM   1124  CB  GLN A 119      18.310  27.940  69.710  1.00  0.00           C
ATOM   1125  CG  GLN A 119      17.070  28.480  69.000  1.00  0.00           C
ATOM   1126  CD  GLN A 119      16.620  27.260  68.200  1.00  0.00           C
ATOM   1127  OE1 GLN A 119      16.130  26.240  68.670  1.00  0.00           O
ATOM   1128  NE2 GLN A 119      16.890  27.160  66.900  1.00  0.00           N
ATOM   1129 1HE2 GLN A 119      17.500  27.720  66.330  1.00  0.00           H
ATOM   1130 2HE2 GLN A 119      16.560  26.310  66.510  1.00  0.00           H
ATOM   1131  C   GLN A 119      19.230  28.030  72.040  1.00  0.00           C
ATOM   1132  O   GLN A 119      18.690  28.050  73.150  1.00  0.00           O
ATOM   1133  N   LEU A 120      20.340  27.360  71.740  1.00  0.00           N
ATOM   1134  H   LEU A 120      20.690  27.360  70.800  1.00  0.00           H
ATOM   1135  CA  LEU A 120      20.980  26.490  72.730  1.00  0.00           C
ATOM   1136  CB  LEU A 120      21.780  25.420  71.980  1.00  0.00           C
ATOM   1137  CG  LEU A 120      21.840  24.110  72.770  1.00  0.00           C
ATOM   1138  CD1 LEU A 120      22.910  24.160  73.870  1.00  0.00           C
ATOM   1139  CD2 LEU A 120      20.510  23.510  73.220  1.00  0.00           C
ATOM   1140  C   LEU A 120      21.980  27.300  73.560  1.00  0.00           C
ATOM   1141  O   LEU A 120      22.980  27.800  73.050  1.00  0.00           O
ATOM   1142  N   ARG A 121      21.600  27.520  74.820  1.00  0.00           N
ATOM   1143  H   ARG A 121      20.690  27.170  75.050  1.00  0.00           H
ATOM   1144  CA  ARG A 121      22.220  28.570  75.640  1.00  0.00           C
ATOM   1145  CB  ARG A 121      21.260  28.810  76.820  1.00  0.00           C
ATOM   1146  CG  ARG A 121      19.980  29.540  76.400  1.00  0.00           C
ATOM   1147  CD  ARG A 121      20.240  30.810  75.590  1.00  0.00           C
ATOM   1148  NE  ARG A 121      20.470  32.060  76.330  1.00  0.00           N
ATOM   1149  HE  ARG A 121      20.560  32.060  77.320  1.00  0.00           H
ATOM   1150  CZ  ARG A 121      20.700  33.250  75.760  1.00  0.00           C
ATOM   1151  NH1 ARG A 121      21.150  33.360  74.500  1.00  0.00           N
ATOM   1152 1HH1 ARG A 121      21.420  32.570  73.950  1.00  0.00           H
ATOM   1153 2HH1 ARG A 121      21.220  34.300  74.160  1.00  0.00           H
ATOM   1154  NH2 ARG A 121      20.190  34.360  76.300  1.00  0.00           N
ATOM   1155 1HH2 ARG A 121      19.560  34.280  77.070  1.00  0.00           H
ATOM   1156 2HH2 ARG A 121      20.510  35.240  75.940  1.00  0.00           H
ATOM   1157  C   ARG A 121      23.650  28.500  76.170  1.00  0.00           C
ATOM   1158  O   ARG A 121      23.950  28.850  77.310  1.00  0.00           O
ATOM   1159  N   ASP A 122      24.370  27.750  75.330  1.00  0.00           N
ATOM   1160  H   ASP A 122      23.980  27.740  74.410  1.00  0.00           H
ATOM   1161  CA  ASP A 122      25.820  27.620  75.470  1.00  0.00           C
ATOM   1162  CB  ASP A 122      26.190  26.360  74.680  1.00  0.00           C
ATOM   1163  CG  ASP A 122      27.590  25.800  74.940  1.00  0.00           C
ATOM   1164  OD1 ASP A 122      28.500  26.170  74.170  1.00  0.00           O
ATOM   1165  OD2 ASP A 122      27.650  24.840  75.750  1.00  0.00           O
ATOM   1166  C   ASP A 122      26.790  28.760  75.160  1.00  0.00           C
ATOM   1167  O   ASP A 122      26.310  29.840  74.810  1.00  0.00           O
ATOM   1168  N   ALA A 123      27.980  28.640  75.750  1.00  0.00           N
ATOM   1169  H   ALA A 123      27.970  28.130  76.610  1.00  0.00           H
ATOM   1170  CA  ALA A 123      28.990  29.680  75.510  1.00  0.00           C
ATOM   1171  CB  ALA A 123      30.020  29.480  76.630  1.00  0.00           C
ATOM   1172  C   ALA A 123      29.660  29.710  74.140  1.00  0.00           C
ATOM   1173  O   ALA A 123      30.570  30.510  73.910  1.00  0.00           O
ATOM   1174  N   THR A 124      29.350  28.720  73.300  1.00  0.00           N
ATOM   1175  H   THR A 124      28.890  27.920  73.670  1.00  0.00           H
ATOM   1176  CA  THR A 124      29.700  28.740  71.870  1.00  0.00           C
ATOM   1177  CB  THR A 124      29.500  27.370  71.210  1.00  0.00           C
ATOM   1178  OG1 THR A 124      30.160  27.330  69.940  1.00  0.00           O
ATOM   1179  HG1 THR A 124      29.510  27.680  69.270  1.00  0.00           H
ATOM   1180  CG2 THR A 124      28.050  26.870  71.210  1.00  0.00           C
ATOM   1181  C   THR A 124      28.980  29.880  71.160  1.00  0.00           C
ATOM   1182  O   THR A 124      27.760  29.960  71.030  1.00  0.00           O
ATOM   1183  N   PRO A 125      29.790  30.770  70.580  1.00  0.00           N
ATOM   1184  CA  PRO A 125      29.210  31.930  69.880  1.00  0.00           C
ATOM   1185  CB  PRO A 125      30.380  32.900  69.810  1.00  0.00           C
ATOM   1186  CG  PRO A 125      31.530  31.940  69.470  1.00  0.00           C
ATOM   1187  CD  PRO A 125      31.250  30.810  70.470  1.00  0.00           C
ATOM   1188  C   PRO A 125      28.540  31.710  68.530  1.00  0.00           C
ATOM   1189  O   PRO A 125      28.910  31.050  67.560  1.00  0.00           O
ATOM   1190  N   GLY A 126      27.400  32.400  68.420  1.00  0.00           N
ATOM   1191  H   GLY A 126      26.770  32.520  69.190  1.00  0.00           H
ATOM   1192  CA  GLY A 126      26.780  32.710  67.130  1.00  0.00           C
ATOM   1193  C   GLY A 126      25.460  33.470  67.230  1.00  0.00           C
ATOM   1194  O   GLY A 126      24.930  33.610  68.330  1.00  0.00           O
ATOM   1195  N   GLY A 127      24.760  33.470  66.100  1.00  0.00           N
ATOM   1196  H   GLY A 127      25.250  33.380  65.230  1.00  0.00           H
ATOM   1197  CA  GLY A 127      23.330  33.820  65.990  1.00  0.00           C
ATOM   1198  C   GLY A 127      22.850  34.070  64.560  1.00  0.00           C
ATOM   1199  O   GLY A 127      23.180  33.390  63.590  1.00  0.00           O
ATOM   1200  N   ALA A 128      21.930  35.020  64.420  1.00  0.00           N
ATOM   1201  H   ALA A 128      21.610  35.520  65.220  1.00  0.00           H
ATOM   1202  CA  ALA A 128      21.330  35.570  63.200  1.00  0.00           C
ATOM   1203  CB  ALA A 128      20.410  36.700  63.660  1.00  0.00           C
ATOM   1204  C   ALA A 128      22.380  35.980  62.170  1.00  0.00           C
ATOM   1205  O   ALA A 128      23.380  36.620  62.490  1.00  0.00           O
ATOM   1206  N   ILE A 129      22.080  35.670  60.910  1.00  0.00           N
ATOM   1207  H   ILE A 129      21.120  35.420  60.730  1.00  0.00           H
ATOM   1208  CA  ILE A 129      23.150  35.860  59.930  1.00  0.00           C
ATOM   1209  CB  ILE A 129      23.320  34.700  58.940  1.00  0.00           C
ATOM   1210  CG1 ILE A 129      21.980  34.320  58.310  1.00  0.00           C
ATOM   1211  CG2 ILE A 129      23.820  33.500  59.740  1.00  0.00           C
ATOM   1212  CD  ILE A 129      22.190  33.270  57.220  1.00  0.00           C
ATOM   1213  C   ILE A 129      23.070  37.170  59.140  1.00  0.00           C
ATOM   1214  O   ILE A 129      21.970  37.570  58.750  1.00  0.00           O
ATOM   1215  N   VAL A 130      24.190  37.800  58.820  1.00  0.00           N
ATOM   1216  H   VAL A 130      25.020  37.430  59.250  1.00  0.00           H
ATOM   1217  CA  VAL A 130      24.400  38.940  57.920  1.00  0.00           C
ATOM   1218  CB  VAL A 130      25.720  39.640  58.230  1.00  0.00           C
ATOM   1219  CG1 VAL A 130      26.140  40.660  57.170  1.00  0.00           C
ATOM   1220  CG2 VAL A 130      25.700  40.440  59.530  1.00  0.00           C
ATOM   1221  C   VAL A 130      24.350  38.390  56.490  1.00  0.00           C
ATOM   1222  O   VAL A 130      25.240  37.700  56.010  1.00  0.00           O
ATOM   1223  N   SER A 131      23.140  38.340  55.930  1.00  0.00           N
ATOM   1224  H   SER A 131      22.330  38.260  56.510  1.00  0.00           H
ATOM   1225  CA  SER A 131      22.970  38.040  54.500  1.00  0.00           C
ATOM   1226  CB  SER A 131      21.930  36.940  54.300  1.00  0.00           C
ATOM   1227  OG  SER A 131      20.860  37.190  55.210  1.00  0.00           O
ATOM   1228  HG  SER A 131      20.510  36.320  55.560  1.00  0.00           H
ATOM   1229  C   SER A 131      22.600  39.240  53.620  1.00  0.00           C
ATOM   1230  O   SER A 131      21.910  40.170  54.030  1.00  0.00           O
ATOM   1231  N   GLU A 132      23.230  39.290  52.450  1.00  0.00           N
ATOM   1232  H   GLU A 132      23.770  38.550  52.060  1.00  0.00           H
ATOM   1233  CA  GLU A 132      23.140  40.500  51.610  1.00  0.00           C
ATOM   1234  CB  GLU A 132      24.360  41.290  52.100  1.00  0.00           C
ATOM   1235  CG  GLU A 132      24.620  42.730  51.640  1.00  0.00           C
ATOM   1236  CD  GLU A 132      23.440  43.690  51.830  1.00  0.00           C
ATOM   1237  OE1 GLU A 132      22.430  43.700  51.090  1.00  0.00           O
ATOM   1238  OE2 GLU A 132      23.430  44.360  52.880  1.00  0.00           O
ATOM   1239  C   GLU A 132      23.350  40.120  50.150  1.00  0.00           C
ATOM   1240  O   GLU A 132      24.020  39.150  49.800  1.00  0.00           O
ATOM   1241  N   LEU A 133      22.910  40.990  49.250  1.00  0.00           N
ATOM   1242  H   LEU A 133      22.350  41.710  49.670  1.00  0.00           H
ATOM   1243  CA  LEU A 133      23.270  41.060  47.820  1.00  0.00           C
ATOM   1244  CB  LEU A 133      22.280  41.920  47.040  1.00  0.00           C
ATOM   1245  CG  LEU A 133      20.870  41.330  46.970  1.00  0.00           C
ATOM   1246  CD1 LEU A 133      19.990  42.370  46.260  1.00  0.00           C
ATOM   1247  CD2 LEU A 133      20.720  39.970  46.280  1.00  0.00           C
ATOM   1248  C   LEU A 133      24.720  41.470  47.580  1.00  0.00           C
ATOM   1249  O   LEU A 133      25.100  42.570  47.970  1.00  0.00           O
ATOM   1250  N   CYS A 134      25.540  40.610  46.970  1.00  0.00           N
ATOM   1251  H   CYS A 134      25.230  39.790  46.510  1.00  0.00           H
ATOM   1252  CA  CYS A 134      26.920  41.060  46.730  1.00  0.00           C
ATOM   1253  CB  CYS A 134      27.840  40.490  47.820  1.00  0.00           C
ATOM   1254  SG  CYS A 134      27.510  40.490  49.620  1.00  0.00           S
ATOM   1255  C   CYS A 134      27.470  40.740  45.330  1.00  0.00           C
ATOM   1256  O   CYS A 134      26.940  39.830  44.680  1.00  0.00           O
ATOM   1257  N   GLN A 135      28.620  41.310  45.000  1.00  0.00           N
ATOM   1258  H   GLN A 135      28.960  42.160  45.400  1.00  0.00           H
ATOM   1259  CA  GLN A 135      29.250  40.830  43.760  1.00  0.00           C
ATOM   1260  CB  GLN A 135      30.340  41.810  43.320  1.00  0.00           C
ATOM   1261  CG  GLN A 135      31.430  42.200  44.330  1.00  0.00           C
ATOM   1262  CD  GLN A 135      32.730  42.820  43.820  1.00  0.00           C
ATOM   1263  OE1 GLN A 135      33.310  42.560  42.760  1.00  0.00           O
ATOM   1264  NE2 GLN A 135      33.420  43.640  44.610  1.00  0.00           N
ATOM   1265 1HE2 GLN A 135      33.070  43.810  45.530  1.00  0.00           H
ATOM   1266 2HE2 GLN A 135      34.310  43.990  44.330  1.00  0.00           H
ATOM   1267  C   GLN A 135      29.800  39.410  43.750  1.00  0.00           C
ATOM   1268  O   GLN A 135      30.180  38.950  44.830  1.00  0.00           O
ATOM   1269  N   ALA A 136      30.220  38.830  42.630  1.00  0.00           N
ATOM   1270  H   ALA A 136      30.190  39.320  41.750  1.00  0.00           H
ATOM   1271  CA  ALA A 136      30.880  37.520  42.610  1.00  0.00           C
ATOM   1272  CB  ALA A 136      31.320  37.050  41.220  1.00  0.00           C
ATOM   1273  C   ALA A 136      32.170  37.410  43.430  1.00  0.00           C
ATOM   1274  O   ALA A 136      32.430  36.560  44.280  1.00  0.00           O
ATOM   1275  N   LEU A 137      33.030  38.410  43.260  1.00  0.00           N
ATOM   1276  H   LEU A 137      32.810  39.160  42.640  1.00  0.00           H
ATOM   1277  CA  LEU A 137      34.220  38.570  44.110  1.00  0.00           C
ATOM   1278  CB  LEU A 137      35.230  39.470  43.400  1.00  0.00           C
ATOM   1279  CG  LEU A 137      35.930  38.680  42.300  1.00  0.00           C
ATOM   1280  CD1 LEU A 137      37.000  39.570  41.660  1.00  0.00           C
ATOM   1281  CD2 LEU A 137      36.560  37.390  42.830  1.00  0.00           C
ATOM   1282  C   LEU A 137      34.160  39.010  45.570  1.00  0.00           C
ATOM   1283  O   LEU A 137      35.180  38.930  46.250  1.00  0.00           O
ATOM   1284  N   SER A 138      32.970  39.340  46.070  1.00  0.00           N
ATOM   1285  H   SER A 138      32.150  39.060  45.580  1.00  0.00           H
ATOM   1286  CA  SER A 138      32.780  39.950  47.400  1.00  0.00           C
ATOM   1287  CB  SER A 138      31.320  40.350  47.590  1.00  0.00           C
ATOM   1288  OG  SER A 138      31.220  41.250  48.700  1.00  0.00           O
ATOM   1289  HG  SER A 138      30.290  41.610  48.640  1.00  0.00           H
ATOM   1290  C   SER A 138      33.160  39.160  48.650  1.00  0.00           C
ATOM   1291  O   SER A 138      32.890  37.960  48.670  1.00  0.00           O
ATOM   1292  N   SER A 139      33.620  39.850  49.690  1.00  0.00           N
ATOM   1293  H   SER A 139      33.670  40.850  49.600  1.00  0.00           H
ATOM   1294  CA  SER A 139      34.070  39.370  51.000  1.00  0.00           C
ATOM   1295  CB  SER A 139      35.030  40.450  51.510  1.00  0.00           C
ATOM   1296  OG  SER A 139      35.290  40.150  52.880  1.00  0.00           O
ATOM   1297  HG  SER A 139      36.250  39.970  53.100  1.00  0.00           H
ATOM   1298  C   SER A 139      32.840  39.030  51.840  1.00  0.00           C
ATOM   1299  O   SER A 139      32.320  40.020  52.350  1.00  0.00           O
ATOM   1300  N   SER A 140      32.910  37.800  52.350  1.00  0.00           N
ATOM   1301  H   SER A 140      33.700  37.250  52.070  1.00  0.00           H
ATOM   1302  CA  SER A 140      31.920  36.960  53.020  1.00  0.00           C
ATOM   1303  CB  SER A 140      30.820  36.580  52.020  1.00  0.00           C
ATOM   1304  OG  SER A 140      29.750  35.850  52.640  1.00  0.00           O
ATOM   1305  HG  SER A 140      29.470  35.040  52.130  1.00  0.00           H
ATOM   1306  C   SER A 140      32.550  35.670  53.540  1.00  0.00           C
ATOM   1307  O   SER A 140      33.620  35.240  53.100  1.00  0.00           O
ATOM   1308  N   HIS A 141      31.960  35.130  54.610  1.00  0.00           N
ATOM   1309  H   HIS A 141      31.240  35.610  55.120  1.00  0.00           H
ATOM   1310  CA  HIS A 141      32.230  33.730  54.980  1.00  0.00           C
ATOM   1311  CB  HIS A 141      31.500  33.410  56.290  1.00  0.00           C
ATOM   1312  CG  HIS A 141      32.050  33.920  57.620  1.00  0.00           C
ATOM   1313  ND1 HIS A 141      32.180  33.300  58.790  1.00  0.00           N
ATOM   1314  CD2 HIS A 141      32.760  35.030  57.730  1.00  0.00           C
ATOM   1315  HD2 HIS A 141      32.730  35.890  57.050  1.00  0.00           H
ATOM   1316  CE1 HIS A 141      33.030  33.960  59.570  1.00  0.00           C
ATOM   1317  HE1 HIS A 141      33.610  33.640  60.430  1.00  0.00           H
ATOM   1318  NE2 HIS A 141      33.320  35.100  58.940  1.00  0.00           N
ATOM   1319  HE2 HIS A 141      33.720  35.930  59.320  1.00  0.00           H
ATOM   1320  C   HIS A 141      31.710  32.730  53.950  1.00  0.00           C
ATOM   1321  O   HIS A 141      32.430  31.800  53.600  1.00  0.00           O
ATOM   1322  N   CYS A 142      30.570  32.950  53.300  1.00  0.00           N
ATOM   1323  H   CYS A 142      29.950  33.690  53.570  1.00  0.00           H
ATOM   1324  CA  CYS A 142      29.980  32.060  52.280  1.00  0.00           C
ATOM   1325  CB  CYS A 142      28.930  31.090  52.810  1.00  0.00           C
ATOM   1326  SG  CYS A 142      29.520  29.700  53.840  1.00  0.00           S
ATOM   1327  C   CYS A 142      29.270  32.830  51.170  1.00  0.00           C
ATOM   1328  O   CYS A 142      28.590  33.840  51.380  1.00  0.00           O
ATOM   1329  N   ARG A 143      29.450  32.370  49.940  1.00  0.00           N
ATOM   1330  H   ARG A 143      30.130  31.650  49.770  1.00  0.00           H
ATOM   1331  CA  ARG A 143      28.900  32.990  48.730  1.00  0.00           C
ATOM   1332  CB  ARG A 143      29.870  33.460  47.650  1.00  0.00           C
ATOM   1333  CG  ARG A 143      30.840  34.560  48.080  1.00  0.00           C
ATOM   1334  CD  ARG A 143      31.790  35.110  47.010  1.00  0.00           C
ATOM   1335  NE  ARG A 143      32.920  34.180  46.870  1.00  0.00           N
ATOM   1336  HE  ARG A 143      32.710  33.280  46.500  1.00  0.00           H
ATOM   1337  CZ  ARG A 143      34.190  34.510  47.170  1.00  0.00           C
ATOM   1338  NH1 ARG A 143      34.540  35.650  47.770  1.00  0.00           N
ATOM   1339 1HH1 ARG A 143      33.760  36.270  47.880  1.00  0.00           H
ATOM   1340 2HH1 ARG A 143      35.320  35.840  48.360  1.00  0.00           H
ATOM   1341  NH2 ARG A 143      35.090  33.520  47.070  1.00  0.00           N
ATOM   1342 1HH2 ARG A 143      34.840  32.590  46.830  1.00  0.00           H
ATOM   1343 2HH2 ARG A 143      36.020  33.700  47.400  1.00  0.00           H
ATOM   1344  C   ARG A 143      27.930  32.110  47.930  1.00  0.00           C
ATOM   1345  O   ARG A 143      28.260  30.970  47.620  1.00  0.00           O
ATOM   1346  N   VAL A 144      26.650  32.480  47.910  1.00  0.00           N
ATOM   1347  H   VAL A 144      26.370  33.250  48.490  1.00  0.00           H
ATOM   1348  CA  VAL A 144      25.560  31.760  47.250  1.00  0.00           C
ATOM   1349  CB  VAL A 144      24.350  31.630  48.170  1.00  0.00           C
ATOM   1350  CG1 VAL A 144      23.120  31.370  47.300  1.00  0.00           C
ATOM   1351  CG2 VAL A 144      24.630  30.630  49.290  1.00  0.00           C
ATOM   1352  C   VAL A 144      25.400  32.310  45.830  1.00  0.00           C
ATOM   1353  O   VAL A 144      24.720  33.310  45.600  1.00  0.00           O
ATOM   1354  N   LEU A 145      26.370  31.860  45.030  1.00  0.00           N
ATOM   1355  H   LEU A 145      26.930  31.100  45.360  1.00  0.00           H
ATOM   1356  CA  LEU A 145      26.730  32.380  43.710  1.00  0.00           C
ATOM   1357  CB  LEU A 145      28.030  31.580  43.580  1.00  0.00           C
ATOM   1358  CG  LEU A 145      28.650  31.630  42.180  1.00  0.00           C
ATOM   1359  CD1 LEU A 145      29.180  33.050  42.000  1.00  0.00           C
ATOM   1360  CD2 LEU A 145      29.780  30.600  42.070  1.00  0.00           C
ATOM   1361  C   LEU A 145      25.720  31.860  42.680  1.00  0.00           C
ATOM   1362  O   LEU A 145      25.360  30.690  42.660  1.00  0.00           O
ATOM   1363  N   LEU A 146      25.270  32.790  41.840  1.00  0.00           N
ATOM   1364  H   LEU A 146      25.220  33.740  42.150  1.00  0.00           H
ATOM   1365  CA  LEU A 146      24.280  32.630  40.770  1.00  0.00           C
ATOM   1366  CB  LEU A 146      23.290  33.800  40.720  1.00  0.00           C
ATOM   1367  CG  LEU A 146      21.920  33.620  41.380  1.00  0.00           C
ATOM   1368  CD1 LEU A 146      22.090  34.160  42.800  1.00  0.00           C
ATOM   1369  CD2 LEU A 146      20.870  34.420  40.610  1.00  0.00           C
ATOM   1370  C   LEU A 146      24.770  32.510  39.330  1.00  0.00           C
ATOM   1371  O   LEU A 146      24.980  33.430  38.540  1.00  0.00           O
ATOM   1372  N   ILE A 147      24.630  31.270  38.850  1.00  0.00           N
ATOM   1373  H   ILE A 147      24.130  30.580  39.370  1.00  0.00           H
ATOM   1374  CA  ILE A 147      25.090  30.800  37.540  1.00  0.00           C
ATOM   1375  CB  ILE A 147      25.770  29.440  37.750  1.00  0.00           C
ATOM   1376  CG1 ILE A 147      27.030  29.630  38.600  1.00  0.00           C
ATOM   1377  CG2 ILE A 147      25.930  28.550  36.520  1.00  0.00           C
ATOM   1378  CD  ILE A 147      28.030  30.510  37.830  1.00  0.00           C
ATOM   1379  C   ILE A 147      24.000  30.830  36.470  1.00  0.00           C
ATOM   1380  O   ILE A 147      23.090  30.010  36.550  1.00  0.00           O
ATOM   1381  N   THR A 148      23.990  31.950  35.750  1.00  0.00           N
ATOM   1382  H   THR A 148      24.510  32.740  36.070  1.00  0.00           H
ATOM   1383  CA  THR A 148      23.120  32.190  34.590  1.00  0.00           C
ATOM   1384  CB  THR A 148      22.460  33.570  34.770  1.00  0.00           C
ATOM   1385  OG1 THR A 148      23.530  34.490  35.000  1.00  0.00           O
ATOM   1386  HG1 THR A 148      23.990  34.780  34.170  1.00  0.00           H
ATOM   1387  CG2 THR A 148      21.380  33.580  35.850  1.00  0.00           C
ATOM   1388  C   THR A 148      23.930  32.180  33.300  1.00  0.00           C
ATOM   1389  O   THR A 148      25.120  32.490  33.320  1.00  0.00           O
ATOM   1390  N   PRO A 149      23.290  31.860  32.180  1.00  0.00           N
ATOM   1391  CA  PRO A 149      23.980  31.380  30.970  1.00  0.00           C
ATOM   1392  CB  PRO A 149      22.940  31.020  29.900  1.00  0.00           C
ATOM   1393  CG  PRO A 149      21.710  31.690  30.500  1.00  0.00           C
ATOM   1394  CD  PRO A 149      21.860  31.570  32.010  1.00  0.00           C
ATOM   1395  C   PRO A 149      24.960  32.360  30.320  1.00  0.00           C
ATOM   1396  O   PRO A 149      26.000  31.870  29.880  1.00  0.00           O
ATOM   1397  N   GLY A 150      24.690  33.640  30.080  1.00  0.00           N
ATOM   1398  H   GLY A 150      23.900  34.160  30.390  1.00  0.00           H
ATOM   1399  CA  GLY A 150      25.590  34.510  29.310  1.00  0.00           C
ATOM   1400  C   GLY A 150      26.920  34.680  30.050  1.00  0.00           C
ATOM   1401  O   GLY A 150      27.970  34.610  29.410  1.00  0.00           O
ATOM   1402  N   PHE A 151      26.810  34.850  31.360  1.00  0.00           N
ATOM   1403  H   PHE A 151      25.920  34.820  31.820  1.00  0.00           H
ATOM   1404  CA  PHE A 151      27.890  34.930  32.350  1.00  0.00           C
ATOM   1405  CB  PHE A 151      27.390  34.790  33.800  1.00  0.00           C
ATOM   1406  CG  PHE A 151      28.220  35.310  34.970  1.00  0.00           C
ATOM   1407  CD1 PHE A 151      28.300  36.670  35.260  1.00  0.00           C
ATOM   1408  HD1 PHE A 151      27.910  37.390  34.550  1.00  0.00           H
ATOM   1409  CD2 PHE A 151      28.860  34.360  35.760  1.00  0.00           C
ATOM   1410  HD2 PHE A 151      28.820  33.290  35.530  1.00  0.00           H
ATOM   1411  CE1 PHE A 151      29.080  37.090  36.330  1.00  0.00           C
ATOM   1412  HE1 PHE A 151      29.380  38.140  36.310  1.00  0.00           H
ATOM   1413  CE2 PHE A 151      29.690  34.770  36.800  1.00  0.00           C
ATOM   1414  HE2 PHE A 151      30.460  34.140  37.250  1.00  0.00           H
ATOM   1415  CZ  PHE A 151      29.740  36.130  37.080  1.00  0.00           C
ATOM   1416  HZ  PHE A 151      30.170  36.580  37.970  1.00  0.00           H
ATOM   1417  C   PHE A 151      28.900  33.810  32.110  1.00  0.00           C
ATOM   1418  O   PHE A 151      30.100  34.050  31.970  1.00  0.00           O
ATOM   1419  N   LEU A 152      28.390  32.580  32.150  1.00  0.00           N
ATOM   1420  H   LEU A 152      27.430  32.340  32.330  1.00  0.00           H
ATOM   1421  CA  LEU A 152      29.250  31.430  31.850  1.00  0.00           C
ATOM   1422  CB  LEU A 152      28.540  30.080  31.730  1.00  0.00           C
ATOM   1423  CG  LEU A 152      28.010  29.720  33.120  1.00  0.00           C
ATOM   1424  CD1 LEU A 152      27.090  28.530  32.860  1.00  0.00           C
ATOM   1425  CD2 LEU A 152      29.160  29.290  34.030  1.00  0.00           C
ATOM   1426  C   LEU A 152      30.000  31.480  30.520  1.00  0.00           C
ATOM   1427  O   LEU A 152      31.190  31.230  30.370  1.00  0.00           O
ATOM   1428  N   GLN A 153      29.270  31.960  29.510  1.00  0.00           N
ATOM   1429  H   GLN A 153      28.350  32.320  29.670  1.00  0.00           H
ATOM   1430  CA  GLN A 153      29.900  32.220  28.210  1.00  0.00           C
ATOM   1431  CB  GLN A 153      28.710  32.190  27.240  1.00  0.00           C
ATOM   1432  CG  GLN A 153      29.010  32.940  25.940  1.00  0.00           C
ATOM   1433  CD  GLN A 153      28.060  34.090  25.600  1.00  0.00           C
ATOM   1434  OE1 GLN A 153      27.540  34.180  24.490  1.00  0.00           O
ATOM   1435  NE2 GLN A 153      27.850  35.040  26.510  1.00  0.00           N
ATOM   1436 1HE2 GLN A 153      28.310  34.880  27.380  1.00  0.00           H
ATOM   1437 2HE2 GLN A 153      27.200  35.770  26.300  1.00  0.00           H
ATOM   1438  C   GLN A 153      30.770  33.470  28.120  1.00  0.00           C
ATOM   1439  O   GLN A 153      31.860  33.360  27.570  1.00  0.00           O
ATOM   1440  N   ASP A 154      30.550  34.540  28.880  1.00  0.00           N
ATOM   1441  H   ASP A 154      29.640  34.710  29.270  1.00  0.00           H
ATOM   1442  CA  ASP A 154      31.530  35.630  28.960  1.00  0.00           C
ATOM   1443  CB  ASP A 154      30.690  36.740  29.590  1.00  0.00           C
ATOM   1444  CG  ASP A 154      31.430  38.090  29.560  1.00  0.00           C
ATOM   1445  OD1 ASP A 154      31.240  38.800  28.550  1.00  0.00           O
ATOM   1446  OD2 ASP A 154      32.310  38.310  30.420  1.00  0.00           O
ATOM   1447  C   ASP A 154      32.870  35.320  29.640  1.00  0.00           C
ATOM   1448  O   ASP A 154      32.850  35.020  30.830  1.00  0.00           O
ATOM   1449  N   PRO A 155      34.020  35.650  29.050  1.00  0.00           N
ATOM   1450  CA  PRO A 155      35.370  35.340  29.540  1.00  0.00           C
ATOM   1451  CB  PRO A 155      36.350  35.980  28.550  1.00  0.00           C
ATOM   1452  CG  PRO A 155      35.530  35.940  27.250  1.00  0.00           C
ATOM   1453  CD  PRO A 155      34.110  36.250  27.710  1.00  0.00           C
ATOM   1454  C   PRO A 155      35.600  36.040  30.890  1.00  0.00           C
ATOM   1455  O   PRO A 155      36.040  35.370  31.820  1.00  0.00           O
ATOM   1456  N   TRP A 156      35.290  37.320  31.000  1.00  0.00           N
ATOM   1457  H   TRP A 156      34.840  37.810  30.250  1.00  0.00           H
ATOM   1458  CA  TRP A 156      35.750  38.040  32.200  1.00  0.00           C
ATOM   1459  CB  TRP A 156      36.120  39.510  31.990  1.00  0.00           C
ATOM   1460  CG  TRP A 156      36.300  40.230  33.320  1.00  0.00           C
ATOM   1461  CD1 TRP A 156      35.690  41.370  33.630  1.00  0.00           C
ATOM   1462  HD1 TRP A 156      34.730  41.740  33.260  1.00  0.00           H
ATOM   1463  CD2 TRP A 156      37.390  40.180  34.190  1.00  0.00           C
ATOM   1464  NE1 TRP A 156      36.390  42.000  34.560  1.00  0.00           N
ATOM   1465  HE1 TRP A 156      36.150  42.860  35.010  1.00  0.00           H
ATOM   1466  CE2 TRP A 156      37.460  41.320  34.980  1.00  0.00           C
ATOM   1467  CE3 TRP A 156      38.450  39.290  34.320  1.00  0.00           C
ATOM   1468  HE3 TRP A 156      38.420  38.310  33.850  1.00  0.00           H
ATOM   1469  CZ2 TRP A 156      38.530  41.640  35.800  1.00  0.00           C
ATOM   1470  HZ2 TRP A 156      38.470  42.380  36.600  1.00  0.00           H
ATOM   1471  CZ3 TRP A 156      39.580  39.630  35.060  1.00  0.00           C
ATOM   1472  HZ3 TRP A 156      40.300  38.820  35.130  1.00  0.00           H
ATOM   1473  CH2 TRP A 156      39.660  40.820  35.770  1.00  0.00           C
ATOM   1474  HH2 TRP A 156      40.530  41.060  36.370  1.00  0.00           H
ATOM   1475  C   TRP A 156      34.790  37.650  33.330  1.00  0.00           C
ATOM   1476  O   TRP A 156      35.230  37.530  34.480  1.00  0.00           O
ATOM   1477  N   CYS A 157      33.500  37.530  33.040  1.00  0.00           N
ATOM   1478  H   CYS A 157      33.120  37.620  32.120  1.00  0.00           H
ATOM   1479  CA  CYS A 157      32.530  36.910  33.950  1.00  0.00           C
ATOM   1480  CB  CYS A 157      31.140  36.960  33.320  1.00  0.00           C
ATOM   1481  SG  CYS A 157      30.570  38.550  32.610  1.00  0.00           S
ATOM   1482  HG  CYS A 157      31.340  38.560  31.520  1.00  0.00           H
ATOM   1483  C   CYS A 157      32.880  35.490  34.390  1.00  0.00           C
ATOM   1484  O   CYS A 157      33.200  35.230  35.550  1.00  0.00           O
ATOM   1485  N   LYS A 158      33.370  34.700  33.430  1.00  0.00           N
ATOM   1486  H   LYS A 158      33.240  34.910  32.460  1.00  0.00           H
ATOM   1487  CA  LYS A 158      34.060  33.430  33.690  1.00  0.00           C
ATOM   1488  CB  LYS A 158      34.460  32.650  32.430  1.00  0.00           C
ATOM   1489  CG  LYS A 158      34.320  31.200  32.880  1.00  0.00           C
ATOM   1490  CD  LYS A 158      34.280  30.100  31.820  1.00  0.00           C
ATOM   1491  CE  LYS A 158      34.350  28.790  32.600  1.00  0.00           C
ATOM   1492  NZ  LYS A 158      33.610  27.640  32.060  1.00  0.00           N
ATOM   1493  HZ1 LYS A 158      34.020  26.760  32.260  1.00  0.00           H
ATOM   1494  HZ2 LYS A 158      32.680  27.690  32.430  1.00  0.00           H
ATOM   1495  HZ3 LYS A 158      33.530  27.820  31.080  1.00  0.00           H
ATOM   1496  C   LYS A 158      35.220  33.490  34.690  1.00  0.00           C
ATOM   1497  O   LYS A 158      35.260  32.600  35.540  1.00  0.00           O
ATOM   1498  N   TYR A 159      36.210  34.330  34.430  1.00  0.00           N
ATOM   1499  H   TYR A 159      36.140  34.900  33.610  1.00  0.00           H
ATOM   1500  CA  TYR A 159      37.260  34.680  35.400  1.00  0.00           C
ATOM   1501  CB  TYR A 159      38.420  35.350  34.670  1.00  0.00           C
ATOM   1502  CG  TYR A 159      39.720  35.230  35.460  1.00  0.00           C
ATOM   1503  CD1 TYR A 159      40.040  36.320  36.270  1.00  0.00           C
ATOM   1504  HD1 TYR A 159      39.400  37.200  36.250  1.00  0.00           H
ATOM   1505  CD2 TYR A 159      40.520  34.100  35.340  1.00  0.00           C
ATOM   1506  HD2 TYR A 159      40.130  33.240  34.780  1.00  0.00           H
ATOM   1507  CE1 TYR A 159      41.290  36.320  36.880  1.00  0.00           C
ATOM   1508  HE1 TYR A 159      41.540  37.120  37.570  1.00  0.00           H
ATOM   1509  CE2 TYR A 159      41.770  34.130  35.940  1.00  0.00           C
ATOM   1510  HE2 TYR A 159      42.540  33.640  35.330  1.00  0.00           H
ATOM   1511  CZ  TYR A 159      42.100  35.190  36.770  1.00  0.00           C
ATOM   1512  OH  TYR A 159      43.230  35.090  37.520  1.00  0.00           O
ATOM   1513  HH  TYR A 159      43.120  35.680  38.320  1.00  0.00           H
ATOM   1514  C   TYR A 159      36.820  35.400  36.680  1.00  0.00           C
ATOM   1515  O   TYR A 159      37.200  34.780  37.670  1.00  0.00           O
ATOM   1516  N   GLN A 160      35.690  36.090  36.720  1.00  0.00           N
ATOM   1517  H   GLN A 160      35.190  36.390  35.910  1.00  0.00           H
ATOM   1518  CA  GLN A 160      35.130  36.460  38.030  1.00  0.00           C
ATOM   1519  CB  GLN A 160      34.080  37.560  37.900  1.00  0.00           C
ATOM   1520  CG  GLN A 160      34.620  38.800  37.180  1.00  0.00           C
ATOM   1521  CD  GLN A 160      33.470  39.800  37.010  1.00  0.00           C
ATOM   1522  OE1 GLN A 160      32.820  40.120  38.000  1.00  0.00           O
ATOM   1523  NE2 GLN A 160      33.290  40.250  35.770  1.00  0.00           N
ATOM   1524 1HE2 GLN A 160      33.830  39.920  35.000  1.00  0.00           H
ATOM   1525 2HE2 GLN A 160      32.480  40.760  35.480  1.00  0.00           H
ATOM   1526  C   GLN A 160      34.540  35.220  38.700  1.00  0.00           C
ATOM   1527  O   GLN A 160      34.610  35.060  39.920  1.00  0.00           O
ATOM   1528  N   MET A 161      33.960  34.270  37.970  1.00  0.00           N
ATOM   1529  H   MET A 161      33.700  34.330  37.010  1.00  0.00           H
ATOM   1530  CA  MET A 161      33.550  32.990  38.580  1.00  0.00           C
ATOM   1531  CB  MET A 161      32.840  32.300  37.410  1.00  0.00           C
ATOM   1532  CG  MET A 161      31.880  31.330  38.100  1.00  0.00           C
ATOM   1533  SD  MET A 161      31.150  30.080  36.990  1.00  0.00           S
ATOM   1534  CE  MET A 161      32.620  29.240  36.440  1.00  0.00           C
ATOM   1535  C   MET A 161      34.730  32.160  39.090  1.00  0.00           C
ATOM   1536  O   MET A 161      34.770  31.760  40.250  1.00  0.00           O
ATOM   1537  N   LEU A 162      35.810  32.000  38.320  1.00  0.00           N
ATOM   1538  H   LEU A 162      35.980  32.550  37.500  1.00  0.00           H
ATOM   1539  CA  LEU A 162      37.060  31.320  38.670  1.00  0.00           C
ATOM   1540  CB  LEU A 162      37.920  31.090  37.430  1.00  0.00           C
ATOM   1541  CG  LEU A 162      39.410  30.730  37.460  1.00  0.00           C
ATOM   1542  CD1 LEU A 162      39.670  29.310  37.960  1.00  0.00           C
ATOM   1543  CD2 LEU A 162      40.120  30.830  36.110  1.00  0.00           C
ATOM   1544  C   LEU A 162      37.790  31.950  39.870  1.00  0.00           C
ATOM   1545  O   LEU A 162      38.430  31.230  40.640  1.00  0.00           O
ATOM   1546  N   GLN A 163      37.880  33.270  39.970  1.00  0.00           N
ATOM   1547  H   GLN A 163      37.440  33.850  39.290  1.00  0.00           H
ATOM   1548  CA  GLN A 163      38.390  33.980  41.150  1.00  0.00           C
ATOM   1549  CB  GLN A 163      38.530  35.470  40.840  1.00  0.00           C
ATOM   1550  CG  GLN A 163      39.870  35.750  40.150  1.00  0.00           C
ATOM   1551  CD  GLN A 163      41.120  35.160  40.790  1.00  0.00           C
ATOM   1552  OE1 GLN A 163      41.720  34.140  40.420  1.00  0.00           O
ATOM   1553  NE2 GLN A 163      41.790  35.990  41.580  1.00  0.00           N
ATOM   1554 1HE2 GLN A 163      41.380  36.860  41.860  1.00  0.00           H
ATOM   1555 2HE2 GLN A 163      42.550  35.590  42.110  1.00  0.00           H
ATOM   1556  C   GLN A 163      37.570  33.800  42.430  1.00  0.00           C
ATOM   1557  O   GLN A 163      38.170  34.090  43.470  1.00  0.00           O
ATOM   1558  N   ALA A 164      36.270  33.620  42.270  1.00  0.00           N
ATOM   1559  H   ALA A 164      35.840  33.720  41.370  1.00  0.00           H
ATOM   1560  CA  ALA A 164      35.490  33.280  43.470  1.00  0.00           C
ATOM   1561  CB  ALA A 164      34.000  33.590  43.310  1.00  0.00           C
ATOM   1562  C   ALA A 164      35.630  31.820  43.920  1.00  0.00           C
ATOM   1563  O   ALA A 164      36.140  31.610  45.020  1.00  0.00           O
ATOM   1564  N   LEU A 165      35.640  30.920  42.930  1.00  0.00           N
ATOM   1565  H   LEU A 165      35.530  31.150  41.970  1.00  0.00           H
ATOM   1566  CA  LEU A 165      35.760  29.470  43.100  1.00  0.00           C
ATOM   1567  CB  LEU A 165      35.350  28.740  41.820  1.00  0.00           C
ATOM   1568  CG  LEU A 165      33.840  28.680  41.550  1.00  0.00           C
ATOM   1569  CD1 LEU A 165      33.630  27.980  40.210  1.00  0.00           C
ATOM   1570  CD2 LEU A 165      33.050  28.070  42.710  1.00  0.00           C
ATOM   1571  C   LEU A 165      37.070  28.960  43.710  1.00  0.00           C
ATOM   1572  O   LEU A 165      37.130  27.790  44.090  1.00  0.00           O
ATOM   1573  N   THR A 166      38.160  29.710  43.500  1.00  0.00           N
ATOM   1574  H   THR A 166      38.160  30.500  42.900  1.00  0.00           H
ATOM   1575  CA  THR A 166      39.480  29.300  43.980  1.00  0.00           C
ATOM   1576  CB  THR A 166      40.480  30.260  43.330  1.00  0.00           C
ATOM   1577  OG1 THR A 166      40.020  31.610  43.420  1.00  0.00           O
ATOM   1578  HG1 THR A 166      40.390  32.220  42.720  1.00  0.00           H
ATOM   1579  CG2 THR A 166      40.880  29.790  41.920  1.00  0.00           C
ATOM   1580  C   THR A 166      39.910  29.120  45.440  1.00  0.00           C
ATOM   1581  O   THR A 166      41.040  28.690  45.680  1.00  0.00           O
ATOM   1582  N   GLU A 167      38.970  29.080  46.370  1.00  0.00           N
ATOM   1583  H   GLU A 167      38.040  28.830  46.100  1.00  0.00           H
ATOM   1584  CA  GLU A 167      39.150  28.900  47.820  1.00  0.00           C
ATOM   1585  CB  GLU A 167      37.790  29.020  48.520  1.00  0.00           C
ATOM   1586  CG  GLU A 167      36.940  30.200  48.040  1.00  0.00           C
ATOM   1587  CD  GLU A 167      35.570  29.950  48.670  1.00  0.00           C
ATOM   1588  OE1 GLU A 167      34.990  28.890  48.340  1.00  0.00           O
ATOM   1589  OE2 GLU A 167      34.960  30.960  49.090  1.00  0.00           O
ATOM   1590  C   GLU A 167      39.610  27.500  48.250  1.00  0.00           C
ATOM   1591  O   GLU A 167      39.150  26.510  47.690  1.00  0.00           O
ATOM   1592  N   ALA A 168      40.210  27.450  49.440  1.00  0.00           N
ATOM   1593  H   ALA A 168      40.310  28.250  50.030  1.00  0.00           H
ATOM   1594  CA  ALA A 168      40.750  26.210  50.010  1.00  0.00           C
ATOM   1595  CB  ALA A 168      41.490  26.480  51.320  1.00  0.00           C
ATOM   1596  C   ALA A 168      39.680  25.140  50.200  1.00  0.00           C
ATOM   1597  O   ALA A 168      38.720  25.420  50.920  1.00  0.00           O
ATOM   1598  N   PRO A 169      39.910  23.890  49.820  1.00  0.00           N
ATOM   1599  CA  PRO A 169      38.930  22.820  50.060  1.00  0.00           C
ATOM   1600  CB  PRO A 169      39.130  21.660  49.090  1.00  0.00           C
ATOM   1601  CG  PRO A 169      40.600  21.880  48.750  1.00  0.00           C
ATOM   1602  CD  PRO A 169      40.930  23.360  48.900  1.00  0.00           C
ATOM   1603  C   PRO A 169      38.720  22.320  51.490  1.00  0.00           C
ATOM   1604  O   PRO A 169      37.700  21.700  51.770  1.00  0.00           O
ATOM   1605  N   GLY A 170      39.640  22.690  52.390  1.00  0.00           N
ATOM   1606  H   GLY A 170      40.550  23.060  52.210  1.00  0.00           H
ATOM   1607  CA  GLY A 170      39.420  22.710  53.840  1.00  0.00           C
ATOM   1608  C   GLY A 170      38.170  23.420  54.360  1.00  0.00           C
ATOM   1609  O   GLY A 170      37.060  23.390  53.830  1.00  0.00           O
ATOM   1610  N   ALA A 171      38.360  24.190  55.430  1.00  0.00           N
ATOM   1611  H   ALA A 171      39.080  23.850  56.040  1.00  0.00           H
ATOM   1612  CA  ALA A 171      37.270  25.040  55.940  1.00  0.00           C
ATOM   1613  CB  ALA A 171      37.780  25.560  57.290  1.00  0.00           C
ATOM   1614  C   ALA A 171      36.770  26.200  55.080  1.00  0.00           C
ATOM   1615  O   ALA A 171      35.580  26.180  54.770  1.00  0.00           O
ATOM   1616  N   GLU A 172      37.660  26.880  54.360  1.00  0.00           N
ATOM   1617  H   GLU A 172      38.630  26.800  54.570  1.00  0.00           H
ATOM   1618  CA  GLU A 172      37.400  28.020  53.480  1.00  0.00           C
ATOM   1619  CB  GLU A 172      38.760  28.460  52.930  1.00  0.00           C
ATOM   1620  CG  GLU A 172      38.960  29.880  52.400  1.00  0.00           C
ATOM   1621  CD  GLU A 172      40.460  30.070  52.140  1.00  0.00           C
ATOM   1622  OE1 GLU A 172      40.980  29.490  51.170  1.00  0.00           O
ATOM   1623  OE2 GLU A 172      41.040  30.660  53.080  1.00  0.00           O
ATOM   1624  C   GLU A 172      36.430  27.820  52.310  1.00  0.00           C
ATOM   1625  O   GLU A 172      35.590  28.700  52.170  1.00  0.00           O
ATOM   1626  N   GLY A 173      36.380  26.640  51.700  1.00  0.00           N
ATOM   1627  H   GLY A 173      37.160  26.010  51.650  1.00  0.00           H
ATOM   1628  CA  GLY A 173      35.420  26.160  50.690  1.00  0.00           C
ATOM   1629  C   GLY A 173      33.940  26.490  50.860  1.00  0.00           C
ATOM   1630  O   GLY A 173      33.210  25.650  51.370  1.00  0.00           O
ATOM   1631  N   CYS A 174      33.540  27.710  50.480  1.00  0.00           N
ATOM   1632  H   CYS A 174      34.150  28.180  49.840  1.00  0.00           H
ATOM   1633  CA  CYS A 174      32.130  28.050  50.690  1.00  0.00           C
ATOM   1634  CB  CYS A 174      31.930  28.650  52.080  1.00  0.00           C
ATOM   1635  SG  CYS A 174      30.200  28.270  52.550  1.00  0.00           S
ATOM   1636  C   CYS A 174      31.530  28.880  49.560  1.00  0.00           C
ATOM   1637  O   CYS A 174      30.350  29.220  49.670  1.00  0.00           O
ATOM   1638  N   THR A 175      32.160  29.090  48.400  1.00  0.00           N
ATOM   1639  H   THR A 175      33.140  28.920  48.340  1.00  0.00           H
ATOM   1640  CA  THR A 175      31.450  29.650  47.240  1.00  0.00           C
ATOM   1641  CB  THR A 175      32.380  30.270  46.190  1.00  0.00           C
ATOM   1642  OG1 THR A 175      33.290  31.160  46.830  1.00  0.00           O
ATOM   1643  HG1 THR A 175      33.960  30.650  47.360  1.00  0.00           H
ATOM   1644  CG2 THR A 175      31.670  31.090  45.110  1.00  0.00           C
ATOM   1645  C   THR A 175      30.530  28.640  46.560  1.00  0.00           C
ATOM   1646  O   THR A 175      30.860  28.180  45.460  1.00  0.00           O
ATOM   1647  N   ILE A 176      29.400  28.390  47.210  1.00  0.00           N
ATOM   1648  H   ILE A 176      29.270  28.770  48.130  1.00  0.00           H
ATOM   1649  CA  ILE A 176      28.260  27.570  46.810  1.00  0.00           C
ATOM   1650  CB  ILE A 176      27.290  27.370  47.970  1.00  0.00           C
ATOM   1651  CG1 ILE A 176      28.120  26.670  49.050  1.00  0.00           C
ATOM   1652  CG2 ILE A 176      26.080  26.460  47.750  1.00  0.00           C
ATOM   1653  CD  ILE A 176      27.680  27.240  50.390  1.00  0.00           C
ATOM   1654  C   ILE A 176      27.470  28.040  45.590  1.00  0.00           C
ATOM   1655  O   ILE A 176      26.980  29.170  45.640  1.00  0.00           O
ATOM   1656  N   PRO A 177      27.670  27.390  44.450  1.00  0.00           N
ATOM   1657  CA  PRO A 177      26.980  27.710  43.190  1.00  0.00           C
ATOM   1658  CB  PRO A 177      27.790  26.900  42.180  1.00  0.00           C
ATOM   1659  CG  PRO A 177      28.300  25.690  42.960  1.00  0.00           C
ATOM   1660  CD  PRO A 177      28.610  26.260  44.350  1.00  0.00           C
ATOM   1661  C   PRO A 177      25.530  27.210  43.230  1.00  0.00           C
ATOM   1662  O   PRO A 177      25.260  26.010  43.220  1.00  0.00           O
ATOM   1663  N   LEU A 178      24.640  28.140  42.890  1.00  0.00           N
ATOM   1664  H   LEU A 178      24.960  29.080  42.800  1.00  0.00           H
ATOM   1665  CA  LEU A 178      23.210  27.920  42.680  1.00  0.00           C
ATOM   1666  CB  LEU A 178      22.600  29.170  43.320  1.00  0.00           C
ATOM   1667  CG  LEU A 178      21.100  29.180  43.630  1.00  0.00           C
ATOM   1668  CD1 LEU A 178      20.200  28.580  42.540  1.00  0.00           C
ATOM   1669  CD2 LEU A 178      20.990  28.440  44.960  1.00  0.00           C
ATOM   1670  C   LEU A 178      23.030  27.830  41.160  1.00  0.00           C
ATOM   1671  O   LEU A 178      23.260  28.840  40.500  1.00  0.00           O
ATOM   1672  N   LEU A 179      22.780  26.600  40.720  1.00  0.00           N
ATOM   1673  H   LEU A 179      23.020  25.820  41.290  1.00  0.00           H
ATOM   1674  CA  LEU A 179      22.530  26.290  39.310  1.00  0.00           C
ATOM   1675  CB  LEU A 179      22.730  24.790  39.120  1.00  0.00           C
ATOM   1676  CG  LEU A 179      24.210  24.450  38.930  1.00  0.00           C
ATOM   1677  CD1 LEU A 179      24.200  22.920  38.780  1.00  0.00           C
ATOM   1678  CD2 LEU A 179      24.990  25.080  37.770  1.00  0.00           C
ATOM   1679  C   LEU A 179      21.210  26.800  38.720  1.00  0.00           C
ATOM   1680  O   LEU A 179      20.360  25.950  38.430  1.00  0.00           O
ATOM   1681  N   SER A 180      21.150  28.060  38.320  1.00  0.00           N
ATOM   1682  H   SER A 180      21.970  28.640  38.370  1.00  0.00           H
ATOM   1683  CA  SER A 180      19.940  28.680  37.770  1.00  0.00           C
ATOM   1684  CB  SER A 180      19.980  30.180  37.440  1.00  0.00           C
ATOM   1685  OG  SER A 180      18.740  30.770  37.050  1.00  0.00           O
ATOM   1686  HG  SER A 180      18.190  30.770  37.880  1.00  0.00           H
ATOM   1687  C   SER A 180      19.400  27.940  36.540  1.00  0.00           C
ATOM   1688  O   SER A 180      20.010  28.000  35.480  1.00  0.00           O
ATOM   1689  N   GLY A 181      18.360  27.170  36.840  1.00  0.00           N
ATOM   1690  H   GLY A 181      17.950  27.220  37.750  1.00  0.00           H
ATOM   1691  CA  GLY A 181      17.740  26.390  35.750  1.00  0.00           C
ATOM   1692  C   GLY A 181      18.370  25.070  35.320  1.00  0.00           C
ATOM   1693  O   GLY A 181      17.760  24.400  34.480  1.00  0.00           O
ATOM   1694  N   LEU A 182      19.570  24.810  35.830  1.00  0.00           N
ATOM   1695  H   LEU A 182      19.960  25.370  36.560  1.00  0.00           H
ATOM   1696  CA  LEU A 182      20.190  23.480  35.780  1.00  0.00           C
ATOM   1697  CB  LEU A 182      21.700  23.470  35.550  1.00  0.00           C
ATOM   1698  CG  LEU A 182      22.030  24.270  34.290  1.00  0.00           C
ATOM   1699  CD1 LEU A 182      23.540  24.350  34.040  1.00  0.00           C
ATOM   1700  CD2 LEU A 182      21.440  23.680  33.000  1.00  0.00           C
ATOM   1701  C   LEU A 182      20.010  22.450  36.890  1.00  0.00           C
ATOM   1702  O   LEU A 182      19.620  22.770  38.020  1.00  0.00           O
ATOM   1703  N   SER A 183      20.110  21.190  36.490  1.00  0.00           N
ATOM   1704  H   SER A 183      20.060  20.950  35.520  1.00  0.00           H
ATOM   1705  CA  SER A 183      20.140  20.020  37.380  1.00  0.00           C
ATOM   1706  CB  SER A 183      19.830  18.750  36.590  1.00  0.00           C
ATOM   1707  OG  SER A 183      20.800  18.400  35.590  1.00  0.00           O
ATOM   1708  HG  SER A 183      20.550  18.870  34.740  1.00  0.00           H
ATOM   1709  C   SER A 183      21.500  19.840  38.060  1.00  0.00           C
ATOM   1710  O   SER A 183      22.550  20.100  37.460  1.00  0.00           O
ATOM   1711  N   ARG A 184      21.460  19.030  39.120  1.00  0.00           N
ATOM   1712  H   ARG A 184      20.620  18.600  39.430  1.00  0.00           H
ATOM   1713  CA  ARG A 184      22.660  18.460  39.740  1.00  0.00           C
ATOM   1714  CB  ARG A 184      22.280  17.580  40.940  1.00  0.00           C
ATOM   1715  CG  ARG A 184      21.900  18.530  42.070  1.00  0.00           C
ATOM   1716  CD  ARG A 184      21.710  17.770  43.390  1.00  0.00           C
ATOM   1717  NE  ARG A 184      22.180  18.640  44.480  1.00  0.00           N
ATOM   1718  HE  ARG A 184      21.580  19.290  44.940  1.00  0.00           H
ATOM   1719  CZ  ARG A 184      23.310  18.500  45.180  1.00  0.00           C
ATOM   1720  NH1 ARG A 184      24.050  17.380  45.100  1.00  0.00           N
ATOM   1721 1HH1 ARG A 184      23.940  16.520  44.600  1.00  0.00           H
ATOM   1722 2HH1 ARG A 184      24.820  17.330  45.730  1.00  0.00           H
ATOM   1723  NH2 ARG A 184      23.550  19.380  46.170  1.00  0.00           N
ATOM   1724 1HH2 ARG A 184      23.040  20.220  46.310  1.00  0.00           H
ATOM   1725 2HH2 ARG A 184      24.110  19.020  46.920  1.00  0.00           H
ATOM   1726  C   ARG A 184      23.480  17.540  38.830  1.00  0.00           C
ATOM   1727  O   ARG A 184      24.650  17.380  39.170  1.00  0.00           O
ATOM   1728  N   ALA A 185      22.900  16.840  37.870  1.00  0.00           N
ATOM   1729  H   ALA A 185      21.950  16.520  37.840  1.00  0.00           H
ATOM   1730  CA  ALA A 185      23.720  16.070  36.920  1.00  0.00           C
ATOM   1731  CB  ALA A 185      22.850  15.040  36.190  1.00  0.00           C
ATOM   1732  C   ALA A 185      24.440  16.900  35.860  1.00  0.00           C
ATOM   1733  O   ALA A 185      25.550  16.540  35.480  1.00  0.00           O
ATOM   1734  N   ALA A 186      23.770  17.830  35.180  1.00  0.00           N
ATOM   1735  H   ALA A 186      22.940  18.210  35.600  1.00  0.00           H
ATOM   1736  CA  ALA A 186      24.290  18.490  33.980  1.00  0.00           C
ATOM   1737  CB  ALA A 186      23.220  18.740  32.910  1.00  0.00           C
ATOM   1738  C   ALA A 186      24.980  19.810  34.290  1.00  0.00           C
ATOM   1739  O   ALA A 186      24.610  20.920  33.920  1.00  0.00           O
ATOM   1740  N   TYR A 187      26.160  19.660  34.890  1.00  0.00           N
ATOM   1741  H   TYR A 187      26.690  18.840  34.690  1.00  0.00           H
ATOM   1742  CA  TYR A 187      26.910  20.740  35.560  1.00  0.00           C
ATOM   1743  CB  TYR A 187      27.270  20.490  37.020  1.00  0.00           C
ATOM   1744  CG  TYR A 187      28.170  19.280  37.290  1.00  0.00           C
ATOM   1745  CD1 TYR A 187      27.560  18.080  37.630  1.00  0.00           C
ATOM   1746  HD1 TYR A 187      26.470  17.950  37.650  1.00  0.00           H
ATOM   1747  CD2 TYR A 187      29.540  19.490  37.210  1.00  0.00           C
ATOM   1748  HD2 TYR A 187      29.930  20.490  37.010  1.00  0.00           H
ATOM   1749  CE1 TYR A 187      28.370  16.980  37.870  1.00  0.00           C
ATOM   1750  HE1 TYR A 187      27.930  16.050  38.250  1.00  0.00           H
ATOM   1751  CE2 TYR A 187      30.350  18.380  37.400  1.00  0.00           C
ATOM   1752  HE2 TYR A 187      31.380  18.450  37.020  1.00  0.00           H
ATOM   1753  CZ  TYR A 187      29.740  17.180  37.710  1.00  0.00           C
ATOM   1754  OH  TYR A 187      30.490  16.050  37.790  1.00  0.00           O
ATOM   1755  HH  TYR A 187      29.900  15.310  38.110  1.00  0.00           H
ATOM   1756  C   TYR A 187      28.110  21.120  34.690  1.00  0.00           C
ATOM   1757  O   TYR A 187      28.700  20.210  34.100  1.00  0.00           O
ATOM   1758  N   PRO A 188      28.550  22.370  34.700  1.00  0.00           N
ATOM   1759  CA  PRO A 188      29.850  22.780  34.150  1.00  0.00           C
ATOM   1760  CB  PRO A 188      29.770  24.300  34.350  1.00  0.00           C
ATOM   1761  CG  PRO A 188      28.340  24.790  34.560  1.00  0.00           C
ATOM   1762  CD  PRO A 188      27.710  23.510  35.120  1.00  0.00           C
ATOM   1763  C   PRO A 188      30.990  22.180  34.980  1.00  0.00           C
ATOM   1764  O   PRO A 188      31.010  22.360  36.200  1.00  0.00           O
ATOM   1765  N   PRO A 189      31.990  21.590  34.340  1.00  0.00           N
ATOM   1766  CA  PRO A 189      32.920  20.700  35.040  1.00  0.00           C
ATOM   1767  CB  PRO A 189      33.890  20.350  33.910  1.00  0.00           C
ATOM   1768  CG  PRO A 189      33.740  21.360  32.770  1.00  0.00           C
ATOM   1769  CD  PRO A 189      32.240  21.610  32.890  1.00  0.00           C
ATOM   1770  C   PRO A 189      33.610  21.140  36.330  1.00  0.00           C
ATOM   1771  O   PRO A 189      33.510  20.470  37.350  1.00  0.00           O
ATOM   1772  N   GLU A 190      34.260  22.310  36.370  1.00  0.00           N
ATOM   1773  H   GLU A 190      34.110  22.930  35.600  1.00  0.00           H
ATOM   1774  CA  GLU A 190      34.830  22.900  37.580  1.00  0.00           C
ATOM   1775  CB  GLU A 190      35.870  23.980  37.260  1.00  0.00           C
ATOM   1776  CG  GLU A 190      35.260  25.280  36.740  1.00  0.00           C
ATOM   1777  CD  GLU A 190      34.630  25.040  35.360  1.00  0.00           C
ATOM   1778  OE1 GLU A 190      33.420  24.880  35.120  1.00  0.00           O
ATOM   1779  OE2 GLU A 190      35.410  24.920  34.390  1.00  0.00           O
ATOM   1780  C   GLU A 190      33.900  23.290  38.730  1.00  0.00           C
ATOM   1781  O   GLU A 190      34.360  23.170  39.870  1.00  0.00           O
ATOM   1782  N   LEU A 191      32.580  23.270  38.560  1.00  0.00           N
ATOM   1783  H   LEU A 191      32.190  23.550  37.680  1.00  0.00           H
ATOM   1784  CA  LEU A 191      31.670  23.370  39.710  1.00  0.00           C
ATOM   1785  CB  LEU A 191      30.220  23.690  39.350  1.00  0.00           C
ATOM   1786  CG  LEU A 191      30.080  25.100  38.790  1.00  0.00           C
ATOM   1787  CD1 LEU A 191      28.570  25.090  38.560  1.00  0.00           C
ATOM   1788  CD2 LEU A 191      30.460  26.170  39.820  1.00  0.00           C
ATOM   1789  C   LEU A 191      31.690  22.100  40.570  1.00  0.00           C
ATOM   1790  O   LEU A 191      31.110  22.170  41.650  1.00  0.00           O
ATOM   1791  N   ARG A 192      32.300  21.030  40.080  1.00  0.00           N
ATOM   1792  H   ARG A 192      32.620  20.980  39.130  1.00  0.00           H
ATOM   1793  CA  ARG A 192      32.500  19.800  40.860  1.00  0.00           C
ATOM   1794  CB  ARG A 192      33.390  18.910  39.990  1.00  0.00           C
ATOM   1795  CG  ARG A 192      33.600  17.560  40.660  1.00  0.00           C
ATOM   1796  CD  ARG A 192      32.280  16.800  40.480  1.00  0.00           C
ATOM   1797  NE  ARG A 192      32.270  15.530  41.210  1.00  0.00           N
ATOM   1798  HE  ARG A 192      32.680  15.600  42.120  1.00  0.00           H
ATOM   1799  CZ  ARG A 192      32.020  14.280  40.790  1.00  0.00           C
ATOM   1800  NH1 ARG A 192      31.780  14.090  39.490  1.00  0.00           N
ATOM   1801 1HH1 ARG A 192      31.730  14.760  38.750  1.00  0.00           H
ATOM   1802 2HH1 ARG A 192      31.700  13.120  39.240  1.00  0.00           H
ATOM   1803  NH2 ARG A 192      31.710  13.350  41.700  1.00  0.00           N
ATOM   1804 1HH2 ARG A 192      31.580  13.660  42.640  1.00  0.00           H
ATOM   1805 2HH2 ARG A 192      31.570  12.400  41.430  1.00  0.00           H
ATOM   1806  C   ARG A 192      33.030  19.970  42.280  1.00  0.00           C
ATOM   1807  O   ARG A 192      32.740  19.290  43.260  1.00  0.00           O
ATOM   1808  N   PHE A 193      33.950  20.940  42.330  1.00  0.00           N
ATOM   1809  H   PHE A 193      34.130  21.540  41.550  1.00  0.00           H
ATOM   1810  CA  PHE A 193      34.730  21.360  43.500  1.00  0.00           C
ATOM   1811  CB  PHE A 193      35.840  22.310  43.050  1.00  0.00           C
ATOM   1812  CG  PHE A 193      36.900  22.680  44.080  1.00  0.00           C
ATOM   1813  CD1 PHE A 193      37.950  21.780  44.250  1.00  0.00           C
ATOM   1814  HD1 PHE A 193      37.860  20.910  43.610  1.00  0.00           H
ATOM   1815  CD2 PHE A 193      37.040  24.030  44.390  1.00  0.00           C
ATOM   1816  HD2 PHE A 193      36.410  24.800  43.950  1.00  0.00           H
ATOM   1817  CE1 PHE A 193      39.140  22.150  44.860  1.00  0.00           C
ATOM   1818  HE1 PHE A 193      39.890  21.410  45.160  1.00  0.00           H
ATOM   1819  CE2 PHE A 193      38.200  24.340  45.100  1.00  0.00           C
ATOM   1820  HE2 PHE A 193      38.360  25.410  45.170  1.00  0.00           H
ATOM   1821  CZ  PHE A 193      39.270  23.470  45.280  1.00  0.00           C
ATOM   1822  HZ  PHE A 193      40.180  23.700  45.820  1.00  0.00           H
ATOM   1823  C   PHE A 193      34.060  21.860  44.780  1.00  0.00           C
ATOM   1824  O   PHE A 193      34.460  21.560  45.900  1.00  0.00           O
ATOM   1825  N   MET A 194      32.870  22.390  44.510  1.00  0.00           N
ATOM   1826  H   MET A 194      32.490  22.080  43.640  1.00  0.00           H
ATOM   1827  CA  MET A 194      32.000  23.010  45.520  1.00  0.00           C
ATOM   1828  CB  MET A 194      31.740  24.480  45.160  1.00  0.00           C
ATOM   1829  CG  MET A 194      33.000  25.350  45.190  1.00  0.00           C
ATOM   1830  SD  MET A 194      33.770  25.500  46.840  1.00  0.00           S
ATOM   1831  CE  MET A 194      35.110  26.640  46.560  1.00  0.00           C
ATOM   1832  C   MET A 194      30.620  22.350  45.460  1.00  0.00           C
ATOM   1833  O   MET A 194      30.450  21.280  44.870  1.00  0.00           O
ATOM   1834  N   TYR A 195      29.730  22.850  46.310  1.00  0.00           N
ATOM   1835  H   TYR A 195      29.950  23.430  47.090  1.00  0.00           H
ATOM   1836  CA  TYR A 195      28.380  22.280  46.390  1.00  0.00           C
ATOM   1837  CB  TYR A 195      27.870  22.580  47.800  1.00  0.00           C
ATOM   1838  CG  TYR A 195      26.670  21.800  48.330  1.00  0.00           C
ATOM   1839  CD1 TYR A 195      26.850  20.750  49.230  1.00  0.00           C
ATOM   1840  HD1 TYR A 195      27.870  20.440  49.470  1.00  0.00           H
ATOM   1841  CD2 TYR A 195      25.380  22.120  47.930  1.00  0.00           C
ATOM   1842  HD2 TYR A 195      25.240  23.050  47.370  1.00  0.00           H
ATOM   1843  CE1 TYR A 195      25.760  20.030  49.690  1.00  0.00           C
ATOM   1844  HE1 TYR A 195      25.830  19.290  50.490  1.00  0.00           H
ATOM   1845  CE2 TYR A 195      24.270  21.460  48.460  1.00  0.00           C
ATOM   1846  HE2 TYR A 195      23.290  21.800  48.150  1.00  0.00           H
ATOM   1847  CZ  TYR A 195      24.460  20.400  49.340  1.00  0.00           C
ATOM   1848  OH  TYR A 195      23.460  19.930  50.130  1.00  0.00           O
ATOM   1849  HH  TYR A 195      22.780  19.430  49.590  1.00  0.00           H
ATOM   1850  C   TYR A 195      27.430  22.830  45.330  1.00  0.00           C
ATOM   1851  O   TYR A 195      26.950  23.960  45.370  1.00  0.00           O
ATOM   1852  N   TYR A 196      26.990  21.890  44.490  1.00  0.00           N
ATOM   1853  H   TYR A 196      27.370  20.970  44.600  1.00  0.00           H
ATOM   1854  CA  TYR A 196      26.150  22.100  43.310  1.00  0.00           C
ATOM   1855  CB  TYR A 196      26.620  21.290  42.100  1.00  0.00           C
ATOM   1856  CG  TYR A 196      27.010  19.810  42.210  1.00  0.00           C
ATOM   1857  CD1 TYR A 196      26.050  18.820  42.340  1.00  0.00           C
ATOM   1858  HD1 TYR A 196      25.030  18.980  41.980  1.00  0.00           H
ATOM   1859  CD2 TYR A 196      28.340  19.550  42.530  1.00  0.00           C
ATOM   1860  HD2 TYR A 196      29.120  20.310  42.570  1.00  0.00           H
ATOM   1861  CE1 TYR A 196      26.370  17.610  42.940  1.00  0.00           C
ATOM   1862  HE1 TYR A 196      25.660  16.800  42.790  1.00  0.00           H
ATOM   1863  CE2 TYR A 196      28.700  18.280  42.970  1.00  0.00           C
ATOM   1864  HE2 TYR A 196      29.770  18.080  42.970  1.00  0.00           H
ATOM   1865  CZ  TYR A 196      27.710  17.360  43.250  1.00  0.00           C
ATOM   1866  OH  TYR A 196      28.090  16.160  43.780  1.00  0.00           O
ATOM   1867  HH  TYR A 196      27.520  15.380  43.510  1.00  0.00           H
ATOM   1868  C   TYR A 196      24.630  22.100  43.460  1.00  0.00           C
ATOM   1869  O   TYR A 196      24.090  21.000  43.410  1.00  0.00           O
ATOM   1870  N   VAL A 197      24.010  23.120  44.050  1.00  0.00           N
ATOM   1871  H   VAL A 197      24.430  24.030  44.030  1.00  0.00           H
ATOM   1872  CA  VAL A 197      22.550  23.200  44.200  1.00  0.00           C
ATOM   1873  CB  VAL A 197      22.230  24.350  45.160  1.00  0.00           C
ATOM   1874  CG1 VAL A 197      20.740  24.310  45.520  1.00  0.00           C
ATOM   1875  CG2 VAL A 197      23.100  24.360  46.430  1.00  0.00           C
ATOM   1876  C   VAL A 197      21.860  23.400  42.850  1.00  0.00           C
ATOM   1877  O   VAL A 197      22.110  24.420  42.210  1.00  0.00           O
ATOM   1878  N   ASP A 198      20.830  22.590  42.610  1.00  0.00           N
ATOM   1879  H   ASP A 198      20.550  21.920  43.300  1.00  0.00           H
ATOM   1880  CA  ASP A 198      19.940  22.710  41.450  1.00  0.00           C
ATOM   1881  CB  ASP A 198      19.220  21.360  41.310  1.00  0.00           C
ATOM   1882  CG  ASP A 198      18.430  20.840  42.510  1.00  0.00           C
ATOM   1883  OD1 ASP A 198      17.210  21.110  42.530  1.00  0.00           O
ATOM   1884  OD2 ASP A 198      19.080  20.100  43.280  1.00  0.00           O
ATOM   1885  C   ASP A 198      19.000  23.910  41.380  1.00  0.00           C
ATOM   1886  O   ASP A 198      18.900  24.650  42.360  1.00  0.00           O
ATOM   1887  N   GLY A 199      18.300  24.010  40.250  1.00  0.00           N
ATOM   1888  H   GLY A 199      18.330  23.300  39.550  1.00  0.00           H
ATOM   1889  CA  GLY A 199      17.240  25.010  40.060  1.00  0.00           C
ATOM   1890  C   GLY A 199      16.410  24.890  38.780  1.00  0.00           C
ATOM   1891  O   GLY A 199      16.740  24.030  37.960  1.00  0.00           O
ATOM   1892  N   ARG A 200      15.110  25.100  38.920  1.00  0.00           N
ATOM   1893  H   ARG A 200      14.630  25.450  39.730  1.00  0.00           H
ATOM   1894  CA  ARG A 200      14.160  25.150  37.800  1.00  0.00           C
ATOM   1895  CB  ARG A 200      12.720  25.000  38.270  1.00  0.00           C
ATOM   1896  CG  ARG A 200      12.570  23.570  38.780  1.00  0.00           C
ATOM   1897  CD  ARG A 200      11.060  23.440  39.040  1.00  0.00           C
ATOM   1898  NE  ARG A 200      10.600  22.160  39.600  1.00  0.00           N
ATOM   1899  HE  ARG A 200      11.040  21.840  40.450  1.00  0.00           H
ATOM   1900  CZ  ARG A 200       9.530  21.540  39.100  1.00  0.00           C
ATOM   1901  NH1 ARG A 200       8.970  22.130  38.040  1.00  0.00           N
ATOM   1902 1HH1 ARG A 200       9.400  22.930  37.620  1.00  0.00           H
ATOM   1903 2HH1 ARG A 200       8.020  21.880  37.840  1.00  0.00           H
ATOM   1904  NH2 ARG A 200       9.120  20.310  39.460  1.00  0.00           N
ATOM   1905 1HH2 ARG A 200       9.630  19.800  40.150  1.00  0.00           H
ATOM   1906 2HH2 ARG A 200       8.200  20.050  39.190  1.00  0.00           H
ATOM   1907  C   ARG A 200      14.220  26.300  36.800  1.00  0.00           C
ATOM   1908  O   ARG A 200      14.130  26.040  35.600  1.00  0.00           O
ATOM   1909  N   GLY A 201      14.310  27.520  37.330  1.00  0.00           N
ATOM   1910  H   GLY A 201      14.050  27.670  38.280  1.00  0.00           H
ATOM   1911  CA  GLY A 201      14.460  28.710  36.480  1.00  0.00           C
ATOM   1912  C   GLY A 201      14.740  29.970  37.290  1.00  0.00           C
ATOM   1913  O   GLY A 201      15.790  30.160  37.900  1.00  0.00           O
ATOM   1914  N   PRO A 202      13.760  30.850  37.460  1.00  0.00           N
ATOM   1915  CA  PRO A 202      13.730  32.070  38.280  1.00  0.00           C
ATOM   1916  CB  PRO A 202      12.460  32.780  37.790  1.00  0.00           C
ATOM   1917  CG  PRO A 202      11.440  31.710  37.400  1.00  0.00           C
ATOM   1918  CD  PRO A 202      12.460  30.750  36.780  1.00  0.00           C
ATOM   1919  C   PRO A 202      13.700  31.830  39.790  1.00  0.00           C
ATOM   1920  O   PRO A 202      12.840  32.300  40.530  1.00  0.00           O
ATOM   1921  N   ASP A 203      14.470  30.830  40.200  1.00  0.00           N
ATOM   1922  H   ASP A 203      15.150  30.400  39.600  1.00  0.00           H
ATOM   1923  CA  ASP A 203      14.480  30.170  41.510  1.00  0.00           C
ATOM   1924  CB  ASP A 203      13.250  29.260  41.510  1.00  0.00           C
ATOM   1925  CG  ASP A 203      13.110  28.280  40.350  1.00  0.00           C
ATOM   1926  OD1 ASP A 203      12.480  28.710  39.360  1.00  0.00           O
ATOM   1927  OD2 ASP A 203      13.530  27.100  40.440  1.00  0.00           O
ATOM   1928  C   ASP A 203      15.780  29.390  41.670  1.00  0.00           C
ATOM   1929  O   ASP A 203      16.590  29.250  40.760  1.00  0.00           O
ATOM   1930  N   GLY A 204      15.890  28.900  42.900  1.00  0.00           N
ATOM   1931  H   GLY A 204      15.200  29.030  43.610  1.00  0.00           H
ATOM   1932  CA  GLY A 204      16.910  27.920  43.310  1.00  0.00           C
ATOM   1933  C   GLY A 204      16.490  26.950  44.410  1.00  0.00           C
ATOM   1934  O   GLY A 204      15.470  27.040  45.100  1.00  0.00           O
ATOM   1935  N   GLY A 205      17.310  25.920  44.590  1.00  0.00           N
ATOM   1936  H   GLY A 205      17.990  25.690  43.900  1.00  0.00           H
ATOM   1937  CA  GLY A 205      17.130  24.890  45.630  1.00  0.00           C
ATOM   1938  C   GLY A 205      17.280  25.400  47.060  1.00  0.00           C
ATOM   1939  O   GLY A 205      18.260  25.210  47.780  1.00  0.00           O
ATOM   1940  N   PHE A 206      16.260  26.100  47.550  1.00  0.00           N
ATOM   1941  H   PHE A 206      15.390  25.950  47.070  1.00  0.00           H
ATOM   1942  CA  PHE A 206      16.220  26.870  48.800  1.00  0.00           C
ATOM   1943  CB  PHE A 206      14.800  27.390  49.030  1.00  0.00           C
ATOM   1944  CG  PHE A 206      14.340  28.330  47.910  1.00  0.00           C
ATOM   1945  CD1 PHE A 206      15.230  29.270  47.400  1.00  0.00           C
ATOM   1946  HD1 PHE A 206      16.160  29.480  47.910  1.00  0.00           H
ATOM   1947  CD2 PHE A 206      13.010  28.310  47.510  1.00  0.00           C
ATOM   1948  HD2 PHE A 206      12.250  27.770  48.060  1.00  0.00           H
ATOM   1949  CE1 PHE A 206      14.830  30.010  46.290  1.00  0.00           C
ATOM   1950  HE1 PHE A 206      15.570  30.720  45.940  1.00  0.00           H
ATOM   1951  CE2 PHE A 206      12.630  29.130  46.450  1.00  0.00           C
ATOM   1952  HE2 PHE A 206      11.610  28.990  46.080  1.00  0.00           H
ATOM   1953  CZ  PHE A 206      13.540  29.940  45.780  1.00  0.00           C
ATOM   1954  HZ  PHE A 206      13.150  30.640  45.030  1.00  0.00           H
ATOM   1955  C   PHE A 206      16.790  26.120  50.000  1.00  0.00           C
ATOM   1956  O   PHE A 206      17.850  26.600  50.430  1.00  0.00           O
ATOM   1957  N   ARG A 207      16.230  24.980  50.380  1.00  0.00           N
ATOM   1958  H   ARG A 207      15.690  24.500  49.690  1.00  0.00           H
ATOM   1959  CA  ARG A 207      16.590  24.130  51.520  1.00  0.00           C
ATOM   1960  CB  ARG A 207      15.550  23.010  51.710  1.00  0.00           C
ATOM   1961  CG  ARG A 207      15.720  22.450  53.130  1.00  0.00           C
ATOM   1962  CD  ARG A 207      14.690  21.330  53.290  1.00  0.00           C
ATOM   1963  NE  ARG A 207      15.330  20.130  52.720  1.00  0.00           N
ATOM   1964  HE  ARG A 207      16.130  19.770  53.200  1.00  0.00           H
ATOM   1965  CZ  ARG A 207      14.900  19.440  51.650  1.00  0.00           C
ATOM   1966  NH1 ARG A 207      13.910  19.840  50.850  1.00  0.00           N
ATOM   1967 1HH1 ARG A 207      13.380  20.660  51.080  1.00  0.00           H
ATOM   1968 2HH1 ARG A 207      13.560  19.270  50.110  1.00  0.00           H
ATOM   1969  NH2 ARG A 207      15.300  18.170  51.480  1.00  0.00           N
ATOM   1970 1HH2 ARG A 207      15.920  17.730  52.130  1.00  0.00           H
ATOM   1971 2HH2 ARG A 207      15.080  17.580  50.710  1.00  0.00           H
ATOM   1972  C   ARG A 207      18.020  23.610  51.470  1.00  0.00           C
ATOM   1973  O   ARG A 207      18.750  23.800  52.450  1.00  0.00           O
ATOM   1974  N   GLN A 208      18.440  23.270  50.250  1.00  0.00           N
ATOM   1975  H   GLN A 208      17.840  23.360  49.450  1.00  0.00           H
ATOM   1976  CA  GLN A 208      19.830  22.900  49.950  1.00  0.00           C
ATOM   1977  CB  GLN A 208      20.030  22.450  48.500  1.00  0.00           C
ATOM   1978  CG  GLN A 208      19.270  21.160  48.200  1.00  0.00           C
ATOM   1979  CD  GLN A 208      19.420  20.690  46.750  1.00  0.00           C
ATOM   1980  OE1 GLN A 208      20.530  20.430  46.290  1.00  0.00           O
ATOM   1981  NE2 GLN A 208      18.330  20.750  45.980  1.00  0.00           N
ATOM   1982 1HE2 GLN A 208      17.450  21.140  46.250  1.00  0.00           H
ATOM   1983 2HE2 GLN A 208      18.350  20.560  45.000  1.00  0.00           H
ATOM   1984  C   GLN A 208      20.890  23.980  50.180  1.00  0.00           C
ATOM   1985  O   GLN A 208      21.780  23.710  50.980  1.00  0.00           O
ATOM   1986  N   VAL A 209      20.570  25.240  49.910  1.00  0.00           N
ATOM   1987  H   VAL A 209      19.730  25.480  49.430  1.00  0.00           H
ATOM   1988  CA  VAL A 209      21.360  26.390  50.390  1.00  0.00           C
ATOM   1989  CB  VAL A 209      20.890  27.660  49.660  1.00  0.00           C
ATOM   1990  CG1 VAL A 209      21.530  28.960  50.140  1.00  0.00           C
ATOM   1991  CG2 VAL A 209      21.350  27.480  48.210  1.00  0.00           C
ATOM   1992  C   VAL A 209      21.480  26.510  51.910  1.00  0.00           C
ATOM   1993  O   VAL A 209      22.590  26.230  52.360  1.00  0.00           O
ATOM   1994  N   LYS A 210      20.340  26.460  52.590  1.00  0.00           N
ATOM   1995  H   LYS A 210      19.500  26.200  52.110  1.00  0.00           H
ATOM   1996  CA  LYS A 210      20.320  26.640  54.050  1.00  0.00           C
ATOM   1997  CB  LYS A 210      18.850  26.650  54.470  1.00  0.00           C
ATOM   1998  CG  LYS A 210      18.840  27.160  55.920  1.00  0.00           C
ATOM   1999  CD  LYS A 210      17.340  27.290  56.170  1.00  0.00           C
ATOM   2000  CE  LYS A 210      16.670  27.230  57.540  1.00  0.00           C
ATOM   2001  NZ  LYS A 210      17.450  26.350  58.430  1.00  0.00           N
ATOM   2002  HZ1 LYS A 210      17.080  26.300  59.360  1.00  0.00           H
ATOM   2003  HZ2 LYS A 210      17.610  25.420  58.120  1.00  0.00           H
ATOM   2004  HZ3 LYS A 210      18.340  26.750  58.630  1.00  0.00           H
ATOM   2005  C   LYS A 210      21.040  25.480  54.730  1.00  0.00           C
ATOM   2006  O   LYS A 210      22.040  25.730  55.400  1.00  0.00           O
ATOM   2007  N   GLU A 211      20.730  24.290  54.240  1.00  0.00           N
ATOM   2008  H   GLU A 211      20.050  24.140  53.520  1.00  0.00           H
ATOM   2009  CA  GLU A 211      21.440  23.080  54.690  1.00  0.00           C
ATOM   2010  CB  GLU A 211      20.920  21.760  54.110  1.00  0.00           C
ATOM   2011  CG  GLU A 211      19.470  21.410  54.420  1.00  0.00           C
ATOM   2012  CD  GLU A 211      19.110  19.960  54.090  1.00  0.00           C
ATOM   2013  OE1 GLU A 211      18.430  19.400  54.980  1.00  0.00           O
ATOM   2014  OE2 GLU A 211      19.450  19.410  53.020  1.00  0.00           O
ATOM   2015  C   GLU A 211      22.950  23.120  54.440  1.00  0.00           C
ATOM   2016  O   GLU A 211      23.750  22.820  55.320  1.00  0.00           O
ATOM   2017  N   ALA A 212      23.450  23.580  53.300  1.00  0.00           N
ATOM   2018  H   ALA A 212      22.790  24.000  52.680  1.00  0.00           H
ATOM   2019  CA  ALA A 212      24.850  23.780  52.880  1.00  0.00           C
ATOM   2020  CB  ALA A 212      24.860  24.210  51.410  1.00  0.00           C
ATOM   2021  C   ALA A 212      25.560  24.820  53.740  1.00  0.00           C
ATOM   2022  O   ALA A 212      26.440  24.520  54.550  1.00  0.00           O
ATOM   2023  N   VAL A 213      24.940  25.990  53.640  1.00  0.00           N
ATOM   2024  H   VAL A 213      24.060  26.110  53.170  1.00  0.00           H
ATOM   2025  CA  VAL A 213      25.400  27.230  54.280  1.00  0.00           C
ATOM   2026  CB  VAL A 213      24.580  28.370  53.680  1.00  0.00           C
ATOM   2027  CG1 VAL A 213      25.070  29.680  54.300  1.00  0.00           C
ATOM   2028  CG2 VAL A 213      24.760  28.530  52.170  1.00  0.00           C
ATOM   2029  C   VAL A 213      25.460  27.150  55.810  1.00  0.00           C
ATOM   2030  O   VAL A 213      26.590  27.100  56.280  1.00  0.00           O
ATOM   2031  N   MET A 214      24.370  26.730  56.450  1.00  0.00           N
ATOM   2032  H   MET A 214      23.560  26.460  55.930  1.00  0.00           H
ATOM   2033  CA  MET A 214      24.300  26.530  57.900  1.00  0.00           C
ATOM   2034  CB  MET A 214      22.850  26.330  58.360  1.00  0.00           C
ATOM   2035  CG  MET A 214      22.000  27.590  58.510  1.00  0.00           C
ATOM   2036  SD  MET A 214      20.320  27.110  59.050  1.00  0.00           S
ATOM   2037  CE  MET A 214      20.630  26.020  60.420  1.00  0.00           C
ATOM   2038  C   MET A 214      25.240  25.450  58.420  1.00  0.00           C
ATOM   2039  O   MET A 214      26.060  25.840  59.250  1.00  0.00           O
ATOM   2040  N   ARG A 215      25.440  24.350  57.690  1.00  0.00           N
ATOM   2041  H   ARG A 215      24.880  24.170  56.880  1.00  0.00           H
ATOM   2042  CA  ARG A 215      26.480  23.380  58.060  1.00  0.00           C
ATOM   2043  CB  ARG A 215      26.120  21.970  57.600  1.00  0.00           C
ATOM   2044  CG  ARG A 215      24.900  21.310  58.250  1.00  0.00           C
ATOM   2045  CD  ARG A 215      24.910  19.840  57.830  1.00  0.00           C
ATOM   2046  NE  ARG A 215      23.540  19.410  57.510  1.00  0.00           N
ATOM   2047  HE  ARG A 215      22.910  19.160  58.240  1.00  0.00           H
ATOM   2048  CZ  ARG A 215      23.120  19.190  56.260  1.00  0.00           C
ATOM   2049  NH1 ARG A 215      23.840  19.480  55.160  1.00  0.00           N
ATOM   2050 1HH1 ARG A 215      24.780  19.820  55.230  1.00  0.00           H
ATOM   2051 2HH1 ARG A 215      23.520  18.940  54.380  1.00  0.00           H
ATOM   2052  NH2 ARG A 215      21.790  19.200  56.110  1.00  0.00           N
ATOM   2053 1HH2 ARG A 215      21.270  19.200  56.970  1.00  0.00           H
ATOM   2054 2HH2 ARG A 215      21.260  19.230  55.260  1.00  0.00           H
ATOM   2055  C   ARG A 215      27.960  23.570  57.710  1.00  0.00           C
ATOM   2056  O   ARG A 215      28.780  22.760  58.140  1.00  0.00           O
ATOM   2057  N   TYR A 216      28.270  24.550  56.870  1.00  0.00           N
ATOM   2058  H   TYR A 216      27.520  25.000  56.380  1.00  0.00           H
ATOM   2059  CA  TYR A 216      29.630  25.090  56.720  1.00  0.00           C
ATOM   2060  CB  TYR A 216      29.910  25.680  55.340  1.00  0.00           C
ATOM   2061  CG  TYR A 216      29.850  24.690  54.170  1.00  0.00           C
ATOM   2062  CD1 TYR A 216      30.750  23.630  54.190  1.00  0.00           C
ATOM   2063  HD1 TYR A 216      31.550  23.590  54.930  1.00  0.00           H
ATOM   2064  CD2 TYR A 216      28.990  24.930  53.100  1.00  0.00           C
ATOM   2065  HD2 TYR A 216      28.190  25.660  53.080  1.00  0.00           H
ATOM   2066  CE1 TYR A 216      30.880  22.850  53.050  1.00  0.00           C
ATOM   2067  HE1 TYR A 216      31.710  22.140  53.000  1.00  0.00           H
ATOM   2068  CE2 TYR A 216      29.170  24.130  51.980  1.00  0.00           C
ATOM   2069  HE2 TYR A 216      28.450  24.210  51.170  1.00  0.00           H
ATOM   2070  CZ  TYR A 216      30.110  23.110  51.920  1.00  0.00           C
ATOM   2071  OH  TYR A 216      30.190  22.470  50.720  1.00  0.00           O
ATOM   2072  HH  TYR A 216      31.100  22.060  50.620  1.00  0.00           H
ATOM   2073  C   TYR A 216      30.020  26.190  57.710  1.00  0.00           C
ATOM   2074  O   TYR A 216      31.170  26.220  58.140  1.00  0.00           O
ATOM   2075  N   LEU A 217      28.990  26.950  58.050  1.00  0.00           N
ATOM   2076  H   LEU A 217      28.090  26.950  57.600  1.00  0.00           H
ATOM   2077  CA  LEU A 217      29.120  27.900  59.170  1.00  0.00           C
ATOM   2078  CB  LEU A 217      28.120  29.010  58.860  1.00  0.00           C
ATOM   2079  CG  LEU A 217      28.650  29.780  57.660  1.00  0.00           C
ATOM   2080  CD1 LEU A 217      27.550  30.710  57.150  1.00  0.00           C
ATOM   2081  CD2 LEU A 217      29.790  30.720  58.060  1.00  0.00           C
ATOM   2082  C   LEU A 217      28.930  27.330  60.580  1.00  0.00           C
ATOM   2083  O   LEU A 217      29.210  27.980  61.580  1.00  0.00           O
ATOM   2084  N   GLN A 218      28.150  26.260  60.660  1.00  0.00           N
ATOM   2085  H   GLN A 218      27.440  25.980  60.010  1.00  0.00           H
ATOM   2086  CA  GLN A 218      28.010  25.590  61.960  1.00  0.00           C
ATOM   2087  CB  GLN A 218      26.520  25.590  62.300  1.00  0.00           C
ATOM   2088  CG  GLN A 218      26.210  25.320  63.780  1.00  0.00           C
ATOM   2089  CD  GLN A 218      24.710  25.010  63.910  1.00  0.00           C
ATOM   2090  OE1 GLN A 218      23.830  25.820  64.190  1.00  0.00           O
ATOM   2091  NE2 GLN A 218      24.430  23.720  63.960  1.00  0.00           N
ATOM   2092 1HE2 GLN A 218      25.220  23.100  63.960  1.00  0.00           H
ATOM   2093 2HE2 GLN A 218      23.500  23.340  63.980  1.00  0.00           H
ATOM   2094  C   GLN A 218      28.730  24.250  62.130  1.00  0.00           C
ATOM   2095  O   GLN A 218      28.210  23.160  61.880  1.00  0.00           O
ATOM   2096  N   THR A 219      29.960  24.370  62.610  1.00  0.00           N
ATOM   2097  H   THR A 219      30.570  25.140  62.820  1.00  0.00           H
ATOM   2098  CA  THR A 219      30.860  23.240  62.910  1.00  0.00           C
ATOM   2099  CB  THR A 219      32.280  23.790  63.080  1.00  0.00           C
ATOM   2100  OG1 THR A 219      32.240  25.170  63.440  1.00  0.00           O
ATOM   2101  HG1 THR A 219      33.140  25.610  63.460  1.00  0.00           H
ATOM   2102  CG2 THR A 219      33.080  23.730  61.770  1.00  0.00           C
ATOM   2103  C   THR A 219      30.530  22.330  64.090  1.00  0.00           C
ATOM   2104  O   THR A 219      31.460  21.650  64.520  1.00  0.00           O
ATOM   2105  N   LEU A 220      29.280  22.380  64.530  1.00  0.00           N
ATOM   2106  H   LEU A 220      28.540  22.790  64.000  1.00  0.00           H
ATOM   2107  CA  LEU A 220      28.800  21.640  65.710  1.00  0.00           C
ATOM   2108  CB  LEU A 220      29.090  22.300  67.060  1.00  0.00           C
ATOM   2109  CG  LEU A 220      28.430  23.660  67.290  1.00  0.00           C
ATOM   2110  CD1 LEU A 220      28.340  24.000  68.780  1.00  0.00           C
ATOM   2111  CD2 LEU A 220      29.100  24.830  66.560  1.00  0.00           C
ATOM   2112  C   LEU A 220      27.290  21.450  65.530  1.00  0.00           C
ATOM   2113  O1  LEU A 220      26.690  20.810  66.420  1.00  0.00           O
ATOM   2114  O2  LEU A 220      26.740  21.760  64.450  1.00  0.00           O
ATOM   2115  N   MET B   1      60.830  26.080  57.280  1.00  0.00           N
ATOM   2116  H1  MET B   1      61.040  25.120  57.110  1.00  0.00           H
ATOM   2117  H2  MET B   1      60.110  26.330  56.630  1.00  0.00           H
ATOM   2118  H3  MET B   1      61.640  26.660  57.200  1.00  0.00           H
ATOM   2119  CA  MET B   1      60.160  26.210  58.590  1.00  0.00           C
ATOM   2120  CB  MET B   1      60.070  24.920  59.400  1.00  0.00           C
ATOM   2121  CG  MET B   1      58.930  23.920  59.180  1.00  0.00           C
ATOM   2122  SD  MET B   1      58.920  23.110  57.540  1.00  0.00           S
ATOM   2123  CE  MET B   1      60.330  22.040  57.770  1.00  0.00           C
ATOM   2124  C   MET B   1      60.800  27.360  59.380  1.00  0.00           C
ATOM   2125  O   MET B   1      61.120  27.200  60.550  1.00  0.00           O
ATOM   2126  N   ALA B   2      61.220  28.450  58.740  1.00  0.00           N
ATOM   2127  H   ALA B   2      61.050  28.540  57.760  1.00  0.00           H
ATOM   2128  CA  ALA B   2      62.000  29.500  59.420  1.00  0.00           C
ATOM   2129  CB  ALA B   2      63.440  29.220  59.000  1.00  0.00           C
ATOM   2130  C   ALA B   2      61.530  30.930  59.160  1.00  0.00           C
ATOM   2131  O   ALA B   2      60.730  31.160  58.260  1.00  0.00           O
ATOM   2132  N   SER B   3      62.150  31.770  59.990  1.00  0.00           N
ATOM   2133  H   SER B   3      62.780  31.430  60.690  1.00  0.00           H
ATOM   2134  CA  SER B   3      61.790  33.170  60.280  1.00  0.00           C
ATOM   2135  CB  SER B   3      62.580  34.160  59.430  1.00  0.00           C
ATOM   2136  OG  SER B   3      63.940  34.230  59.880  1.00  0.00           O
ATOM   2137  HG  SER B   3      64.500  34.760  59.250  1.00  0.00           H
ATOM   2138  C   SER B   3      60.330  33.640  60.220  1.00  0.00           C
ATOM   2139  O   SER B   3      60.070  34.820  60.030  1.00  0.00           O
ATOM   2140  N   SER B   4      59.330  32.770  60.290  1.00  0.00           N
ATOM   2141  H   SER B   4      59.520  31.850  60.620  1.00  0.00           H
ATOM   2142  CA  SER B   4      57.900  32.860  59.940  1.00  0.00           C
ATOM   2143  CB  SER B   4      57.290  31.470  59.750  1.00  0.00           C
ATOM   2144  OG  SER B   4      57.670  30.860  58.520  1.00  0.00           O
ATOM   2145  HG  SER B   4      57.560  31.550  57.810  1.00  0.00           H
ATOM   2146  C   SER B   4      56.960  33.690  60.830  1.00  0.00           C
ATOM   2147  O   SER B   4      56.380  33.130  61.760  1.00  0.00           O
ATOM   2148  N   THR B   5      57.100  34.990  60.630  1.00  0.00           N
ATOM   2149  H   THR B   5      57.810  35.430  60.070  1.00  0.00           H
ATOM   2150  CA  THR B   5      56.130  35.980  61.120  1.00  0.00           C
ATOM   2151  CB  THR B   5      56.540  37.420  60.800  1.00  0.00           C
ATOM   2152  OG1 THR B   5      56.820  37.710  59.430  1.00  0.00           O
ATOM   2153  HG1 THR B   5      56.090  38.330  59.130  1.00  0.00           H
ATOM   2154  CG2 THR B   5      57.590  37.980  61.770  1.00  0.00           C
ATOM   2155  C   THR B   5      54.680  35.930  60.650  1.00  0.00           C
ATOM   2156  O   THR B   5      54.380  35.290  59.640  1.00  0.00           O
ATOM   2157  N   SER B   6      53.770  36.270  61.560  1.00  0.00           N
ATOM   2158  H   SER B   6      53.920  36.160  62.540  1.00  0.00           H
ATOM   2159  CA  SER B   6      52.350  36.410  61.210  1.00  0.00           C
ATOM   2160  CB  SER B   6      51.590  37.030  62.380  1.00  0.00           C
ATOM   2161  OG  SER B   6      50.220  36.920  61.990  1.00  0.00           O
ATOM   2162  HG  SER B   6      49.810  37.820  61.860  1.00  0.00           H
ATOM   2163  C   SER B   6      52.000  37.250  59.990  1.00  0.00           C
ATOM   2164  O   SER B   6      52.400  38.420  59.980  1.00  0.00           O
ATOM   2165  N   LEU B   7      51.220  36.730  59.050  1.00  0.00           N
ATOM   2166  H   LEU B   7      50.910  35.790  59.180  1.00  0.00           H
ATOM   2167  CA  LEU B   7      50.940  37.560  57.870  1.00  0.00           C
ATOM   2168  CB  LEU B   7      50.850  36.610  56.670  1.00  0.00           C
ATOM   2169  CG  LEU B   7      52.100  35.880  56.170  1.00  0.00           C
ATOM   2170  CD1 LEU B   7      53.350  36.760  56.220  1.00  0.00           C
ATOM   2171  CD2 LEU B   7      52.220  34.520  56.860  1.00  0.00           C
ATOM   2172  C   LEU B   7      49.830  38.610  57.910  1.00  0.00           C
ATOM   2173  O   LEU B   7      50.220  39.760  57.730  1.00  0.00           O
ATOM   2174  N   PRO B   8      48.680  38.340  58.530  1.00  0.00           N
ATOM   2175  CA  PRO B   8      47.820  39.430  59.010  1.00  0.00           C
ATOM   2176  CB  PRO B   8      46.370  38.960  59.020  1.00  0.00           C
ATOM   2177  CG  PRO B   8      46.400  37.780  58.050  1.00  0.00           C
ATOM   2178  CD  PRO B   8      47.810  37.210  58.170  1.00  0.00           C
ATOM   2179  C   PRO B   8      48.380  39.970  60.330  1.00  0.00           C
ATOM   2180  O   PRO B   8      48.890  39.260  61.190  1.00  0.00           O
ATOM   2181  N   ALA B   9      48.260  41.290  60.420  1.00  0.00           N
ATOM   2182  H   ALA B   9      47.790  41.860  59.750  1.00  0.00           H
ATOM   2183  CA  ALA B   9      49.000  42.070  61.420  1.00  0.00           C
ATOM   2184  CB  ALA B   9      48.270  43.410  61.520  1.00  0.00           C
ATOM   2185  C   ALA B   9      49.150  41.530  62.850  1.00  0.00           C
ATOM   2186  O   ALA B   9      48.090  41.280  63.420  1.00  0.00           O
ATOM   2187  N   PRO B  10      50.310  41.210  63.400  1.00  0.00           N
ATOM   2188  CA  PRO B  10      50.510  40.690  64.760  1.00  0.00           C
ATOM   2189  CB  PRO B  10      52.020  40.570  65.030  1.00  0.00           C
ATOM   2190  CG  PRO B  10      52.730  40.970  63.740  1.00  0.00           C
ATOM   2191  CD  PRO B  10      51.610  41.160  62.710  1.00  0.00           C
ATOM   2192  C   PRO B  10      49.960  41.580  65.870  1.00  0.00           C
ATOM   2193  O   PRO B  10      50.140  42.800  65.940  1.00  0.00           O
ATOM   2194  N   GLY B  11      49.500  40.950  66.950  1.00  0.00           N
ATOM   2195  H   GLY B  11      49.540  39.950  66.950  1.00  0.00           H
ATOM   2196  CA  GLY B  11      48.870  41.580  68.120  1.00  0.00           C
ATOM   2197  C   GLY B  11      47.550  40.960  68.580  1.00  0.00           C
ATOM   2198  O   GLY B  11      46.720  40.570  67.770  1.00  0.00           O
ATOM   2199  N   SER B  12      47.500  40.870  69.900  1.00  0.00           N
ATOM   2200  H   SER B  12      48.310  41.050  70.470  1.00  0.00           H
ATOM   2201  CA  SER B  12      46.280  40.370  70.560  1.00  0.00           C
ATOM   2202  CB  SER B  12      46.610  39.630  71.860  1.00  0.00           C
ATOM   2203  OG  SER B  12      47.180  38.340  71.640  1.00  0.00           O
ATOM   2204  HG  SER B  12      48.170  38.450  71.520  1.00  0.00           H
ATOM   2205  C   SER B  12      45.250  41.430  70.940  1.00  0.00           C
ATOM   2206  O   SER B  12      44.060  41.120  70.820  1.00  0.00           O
ATOM   2207  N   ARG B  13      45.760  42.490  71.540  1.00  0.00           N
ATOM   2208  H   ARG B  13      46.730  42.580  71.770  1.00  0.00           H
ATOM   2209  CA  ARG B  13      44.930  43.640  71.920  1.00  0.00           C
ATOM   2210  CB  ARG B  13      43.930  43.370  73.050  1.00  0.00           C
ATOM   2211  CG  ARG B  13      44.470  42.750  74.340  1.00  0.00           C
ATOM   2212  CD  ARG B  13      43.450  42.930  75.460  1.00  0.00           C
ATOM   2213  NE  ARG B  13      43.220  44.300  75.940  1.00  0.00           N
ATOM   2214  HE  ARG B  13      43.570  45.090  75.430  1.00  0.00           H
ATOM   2215  CZ  ARG B  13      42.820  44.570  77.190  1.00  0.00           C
ATOM   2216  NH1 ARG B  13      42.040  43.750  77.910  1.00  0.00           N
ATOM   2217 1HH1 ARG B  13      41.630  42.970  77.440  1.00  0.00           H
ATOM   2218 2HH1 ARG B  13      42.020  43.930  78.900  1.00  0.00           H
ATOM   2219  NH2 ARG B  13      43.120  45.770  77.710  1.00  0.00           N
ATOM   2220 1HH2 ARG B  13      43.270  46.600  77.170  1.00  0.00           H
ATOM   2221 2HH2 ARG B  13      42.890  45.910  78.670  1.00  0.00           H
ATOM   2222  C   ARG B  13      45.800  44.880  72.170  1.00  0.00           C
ATOM   2223  O   ARG B  13      46.450  44.910  73.220  1.00  0.00           O
ATOM   2224  N   PRO B  14      45.920  45.830  71.260  1.00  0.00           N
ATOM   2225  CA  PRO B  14      45.430  45.760  69.870  1.00  0.00           C
ATOM   2226  CB  PRO B  14      45.080  47.210  69.520  1.00  0.00           C
ATOM   2227  CG  PRO B  14      46.200  47.960  70.240  1.00  0.00           C
ATOM   2228  CD  PRO B  14      46.240  47.230  71.580  1.00  0.00           C
ATOM   2229  C   PRO B  14      46.490  45.150  68.950  1.00  0.00           C
ATOM   2230  O   PRO B  14      47.510  44.580  69.320  1.00  0.00           O
ATOM   2231  N   LYS B  15      46.260  45.140  67.640  1.00  0.00           N
ATOM   2232  H   LYS B  15      45.310  45.300  67.380  1.00  0.00           H
ATOM   2233  CA  LYS B  15      47.310  44.980  66.620  1.00  0.00           C
ATOM   2234  CB  LYS B  15      46.630  44.940  65.250  1.00  0.00           C
ATOM   2235  CG  LYS B  15      46.130  43.520  64.960  1.00  0.00           C
ATOM   2236  CD  LYS B  15      45.040  43.350  63.910  1.00  0.00           C
ATOM   2237  CE  LYS B  15      43.660  43.960  64.210  1.00  0.00           C
ATOM   2238  NZ  LYS B  15      42.640  43.580  63.220  1.00  0.00           N
ATOM   2239  HZ1 LYS B  15      41.730  43.780  63.590  1.00  0.00           H
ATOM   2240  HZ2 LYS B  15      42.700  44.050  62.340  1.00  0.00           H
ATOM   2241  HZ3 LYS B  15      42.750  42.620  62.970  1.00  0.00           H
ATOM   2242  C   LYS B  15      48.460  45.990  66.670  1.00  0.00           C
ATOM   2243  O   LYS B  15      48.200  47.190  66.750  1.00  0.00           O
ATOM   2244  N   LYS B  16      49.650  45.460  66.910  1.00  0.00           N
ATOM   2245  H   LYS B  16      49.730  44.500  67.160  1.00  0.00           H
ATOM   2246  CA  LYS B  16      50.860  46.310  66.940  1.00  0.00           C
ATOM   2247  CB  LYS B  16      51.320  46.200  68.390  1.00  0.00           C
ATOM   2248  CG  LYS B  16      50.490  47.210  69.190  1.00  0.00           C
ATOM   2249  CD  LYS B  16      50.870  47.180  70.680  1.00  0.00           C
ATOM   2250  CE  LYS B  16      49.820  48.040  71.390  1.00  0.00           C
ATOM   2251  NZ  LYS B  16      50.260  48.550  72.690  1.00  0.00           N
ATOM   2252  HZ1 LYS B  16      50.290  49.540  72.880  1.00  0.00           H
ATOM   2253  HZ2 LYS B  16      49.720  48.100  73.400  1.00  0.00           H
ATOM   2254  HZ3 LYS B  16      51.160  48.210  72.950  1.00  0.00           H
ATOM   2255  C   LYS B  16      51.980  45.730  66.080  1.00  0.00           C
ATOM   2256  O   LYS B  16      53.040  45.350  66.590  1.00  0.00           O
ATOM   2257  N   PRO B  17      51.830  45.850  64.760  1.00  0.00           N
ATOM   2258  CA  PRO B  17      52.660  45.200  63.750  1.00  0.00           C
ATOM   2259  CB  PRO B  17      52.110  45.730  62.430  1.00  0.00           C
ATOM   2260  CG  PRO B  17      50.650  46.110  62.700  1.00  0.00           C
ATOM   2261  CD  PRO B  17      50.690  46.560  64.160  1.00  0.00           C
ATOM   2262  C   PRO B  17      54.180  45.360  63.860  1.00  0.00           C
ATOM   2263  O   PRO B  17      54.840  44.360  64.150  1.00  0.00           O
ATOM   2264  N   LEU B  18      54.760  46.560  63.840  1.00  0.00           N
ATOM   2265  H   LEU B  18      54.340  47.280  63.280  1.00  0.00           H
ATOM   2266  CA  LEU B  18      56.200  46.700  64.090  1.00  0.00           C
ATOM   2267  CB  LEU B  18      56.860  47.990  63.610  1.00  0.00           C
ATOM   2268  CG  LEU B  18      57.170  48.270  62.140  1.00  0.00           C
ATOM   2269  CD1 LEU B  18      57.580  49.730  61.940  1.00  0.00           C
ATOM   2270  CD2 LEU B  18      58.310  47.300  61.830  1.00  0.00           C
ATOM   2271  C   LEU B  18      56.550  46.510  65.560  1.00  0.00           C
ATOM   2272  O   LEU B  18      57.500  45.790  65.870  1.00  0.00           O
ATOM   2273  N   GLY B  19      55.640  46.900  66.450  1.00  0.00           N
ATOM   2274  H   GLY B  19      54.940  47.610  66.390  1.00  0.00           H
ATOM   2275  CA  GLY B  19      55.810  46.600  67.880  1.00  0.00           C
ATOM   2276  C   GLY B  19      56.100  45.160  68.320  1.00  0.00           C
ATOM   2277  O   GLY B  19      57.260  44.830  68.590  1.00  0.00           O
ATOM   2278  N   LYS B  20      55.190  44.340  67.810  1.00  0.00           N
ATOM   2279  H   LYS B  20      54.430  44.640  67.240  1.00  0.00           H
ATOM   2280  CA  LYS B  20      55.150  42.910  68.160  1.00  0.00           C
ATOM   2281  CB  LYS B  20      53.770  42.310  67.890  1.00  0.00           C
ATOM   2282  CG  LYS B  20      52.830  42.750  69.010  1.00  0.00           C
ATOM   2283  CD  LYS B  20      53.220  42.340  70.440  1.00  0.00           C
ATOM   2284  CE  LYS B  20      52.180  42.940  71.390  1.00  0.00           C
ATOM   2285  NZ  LYS B  20      52.400  42.630  72.810  1.00  0.00           N
ATOM   2286  HZ1 LYS B  20      53.320  42.940  73.050  1.00  0.00           H
ATOM   2287  HZ2 LYS B  20      51.830  43.270  73.320  1.00  0.00           H
ATOM   2288  HZ3 LYS B  20      52.100  41.700  73.030  1.00  0.00           H
ATOM   2289  C   LYS B  20      56.190  42.130  67.340  1.00  0.00           C
ATOM   2290  O   LYS B  20      56.850  41.270  67.910  1.00  0.00           O
ATOM   2291  N   MET B  21      56.490  42.530  66.110  1.00  0.00           N
ATOM   2292  H   MET B  21      55.870  43.100  65.570  1.00  0.00           H
ATOM   2293  CA  MET B  21      57.690  42.110  65.370  1.00  0.00           C
ATOM   2294  CB  MET B  21      57.800  42.730  63.980  1.00  0.00           C
ATOM   2295  CG  MET B  21      56.790  42.070  63.050  1.00  0.00           C
ATOM   2296  SD  MET B  21      56.470  43.120  61.590  1.00  0.00           S
ATOM   2297  CE  MET B  21      55.690  41.870  60.600  1.00  0.00           C
ATOM   2298  C   MET B  21      59.020  42.390  66.080  1.00  0.00           C
ATOM   2299  O   MET B  21      59.840  41.490  66.240  1.00  0.00           O
ATOM   2300  N   ALA B  22      59.160  43.640  66.500  1.00  0.00           N
ATOM   2301  H   ALA B  22      58.580  44.420  66.260  1.00  0.00           H
ATOM   2302  CA  ALA B  22      60.390  43.990  67.230  1.00  0.00           C
ATOM   2303  CB  ALA B  22      60.380  45.460  67.650  1.00  0.00           C
ATOM   2304  C   ALA B  22      60.700  43.100  68.440  1.00  0.00           C
ATOM   2305  O   ALA B  22      61.720  42.420  68.420  1.00  0.00           O
ATOM   2306  N   ASP B  23      59.660  42.990  69.270  1.00  0.00           N
ATOM   2307  H   ASP B  23      58.940  43.680  69.210  1.00  0.00           H
ATOM   2308  CA  ASP B  23      59.670  42.150  70.470  1.00  0.00           C
ATOM   2309  CB  ASP B  23      58.460  42.510  71.330  1.00  0.00           C
ATOM   2310  CG  ASP B  23      58.660  43.660  72.320  1.00  0.00           C
ATOM   2311  OD1 ASP B  23      59.130  44.730  71.870  1.00  0.00           O
ATOM   2312  OD2 ASP B  23      58.020  43.550  73.380  1.00  0.00           O
ATOM   2313  C   ASP B  23      59.890  40.650  70.230  1.00  0.00           C
ATOM   2314  O   ASP B  23      60.500  39.970  71.050  1.00  0.00           O
ATOM   2315  N   TRP B  24      59.340  40.110  69.140  1.00  0.00           N
ATOM   2316  H   TRP B  24      58.950  40.730  68.470  1.00  0.00           H
ATOM   2317  CA  TRP B  24      59.590  38.740  68.660  1.00  0.00           C
ATOM   2318  CB  TRP B  24      58.530  38.430  67.600  1.00  0.00           C
ATOM   2319  CG  TRP B  24      58.440  36.930  67.320  1.00  0.00           C
ATOM   2320  CD1 TRP B  24      58.260  36.060  68.310  1.00  0.00           C
ATOM   2321  HD1 TRP B  24      57.780  36.190  69.270  1.00  0.00           H
ATOM   2322  CD2 TRP B  24      58.700  36.290  66.110  1.00  0.00           C
ATOM   2323  NE1 TRP B  24      58.520  34.870  67.770  1.00  0.00           N
ATOM   2324  HE1 TRP B  24      58.330  34.040  68.290  1.00  0.00           H
ATOM   2325  CE2 TRP B  24      58.830  34.960  66.480  1.00  0.00           C
ATOM   2326  CE3 TRP B  24      58.770  36.540  64.740  1.00  0.00           C
ATOM   2327  HE3 TRP B  24      58.470  37.500  64.330  1.00  0.00           H
ATOM   2328  CZ2 TRP B  24      59.170  33.940  65.590  1.00  0.00           C
ATOM   2329  HZ2 TRP B  24      59.200  32.910  65.940  1.00  0.00           H
ATOM   2330  CZ3 TRP B  24      59.200  35.580  63.830  1.00  0.00           C
ATOM   2331  HZ3 TRP B  24      59.420  35.870  62.800  1.00  0.00           H
ATOM   2332  CH2 TRP B  24      59.370  34.270  64.250  1.00  0.00           C
ATOM   2333  HH2 TRP B  24      59.600  33.410  63.620  1.00  0.00           H
ATOM   2334  C   TRP B  24      61.010  38.410  68.180  1.00  0.00           C
ATOM   2335  O   TRP B  24      61.560  37.380  68.570  1.00  0.00           O
ATOM   2336  N   PHE B  25      61.490  39.290  67.310  1.00  0.00           N
ATOM   2337  H   PHE B  25      60.850  39.890  66.820  1.00  0.00           H
ATOM   2338  CA  PHE B  25      62.920  39.260  66.980  1.00  0.00           C
ATOM   2339  CB  PHE B  25      63.340  40.300  65.940  1.00  0.00           C
ATOM   2340  CG  PHE B  25      62.400  40.410  64.740  1.00  0.00           C
ATOM   2341  CD1 PHE B  25      61.620  39.480  64.070  1.00  0.00           C
ATOM   2342  HD1 PHE B  25      61.500  38.470  64.460  1.00  0.00           H
ATOM   2343  CD2 PHE B  25      62.330  41.670  64.150  1.00  0.00           C
ATOM   2344  HD2 PHE B  25      62.990  42.350  64.690  1.00  0.00           H
ATOM   2345  CE1 PHE B  25      60.980  39.710  62.860  1.00  0.00           C
ATOM   2346  HE1 PHE B  25      60.580  38.810  62.390  1.00  0.00           H
ATOM   2347  CE2 PHE B  25      61.630  42.010  63.000  1.00  0.00           C
ATOM   2348  HE2 PHE B  25      61.120  42.970  62.900  1.00  0.00           H
ATOM   2349  CZ  PHE B  25      61.000  40.980  62.300  1.00  0.00           C
ATOM   2350  HZ  PHE B  25      60.120  41.280  61.730  1.00  0.00           H
ATOM   2351  C   PHE B  25      63.830  39.360  68.200  1.00  0.00           C
ATOM   2352  O   PHE B  25      64.730  38.520  68.240  1.00  0.00           O
ATOM   2353  N   ARG B  26      63.540  40.310  69.080  1.00  0.00           N
ATOM   2354  H   ARG B  26      63.050  41.140  68.810  1.00  0.00           H
ATOM   2355  CA  ARG B  26      64.220  40.320  70.390  1.00  0.00           C
ATOM   2356  CB  ARG B  26      63.630  41.350  71.350  1.00  0.00           C
ATOM   2357  CG  ARG B  26      64.100  42.780  71.100  1.00  0.00           C
ATOM   2358  CD  ARG B  26      65.510  42.820  71.690  1.00  0.00           C
ATOM   2359  NE  ARG B  26      65.620  42.990  73.150  1.00  0.00           N
ATOM   2360  HE  ARG B  26      64.780  43.000  73.700  1.00  0.00           H
ATOM   2361  CZ  ARG B  26      66.700  43.140  73.920  1.00  0.00           C
ATOM   2362  NH1 ARG B  26      67.940  43.180  73.390  1.00  0.00           N
ATOM   2363 1HH1 ARG B  26      68.020  43.140  72.390  1.00  0.00           H
ATOM   2364 2HH1 ARG B  26      68.780  43.330  73.910  1.00  0.00           H
ATOM   2365  NH2 ARG B  26      66.530  43.220  75.240  1.00  0.00           N
ATOM   2366 1HH2 ARG B  26      65.660  42.970  75.670  1.00  0.00           H
ATOM   2367 2HH2 ARG B  26      67.320  43.510  75.780  1.00  0.00           H
ATOM   2368  C   ARG B  26      64.090  38.990  71.130  1.00  0.00           C
ATOM   2369  O   ARG B  26      65.140  38.530  71.550  1.00  0.00           O
ATOM   2370  N   GLN B  27      62.870  38.460  71.150  1.00  0.00           N
ATOM   2371  H   GLN B  27      61.980  38.930  71.090  1.00  0.00           H
ATOM   2372  CA  GLN B  27      62.680  37.300  72.040  1.00  0.00           C
ATOM   2373  CB  GLN B  27      61.170  37.150  72.230  1.00  0.00           C
ATOM   2374  CG  GLN B  27      60.600  36.020  73.080  1.00  0.00           C
ATOM   2375  CD  GLN B  27      60.770  36.260  74.580  1.00  0.00           C
ATOM   2376  OE1 GLN B  27      61.330  37.200  75.140  1.00  0.00           O
ATOM   2377  NE2 GLN B  27      60.060  35.500  75.420  1.00  0.00           N
ATOM   2378 1HE2 GLN B  27      59.490  34.710  75.170  1.00  0.00           H
ATOM   2379 2HE2 GLN B  27      59.940  35.840  76.350  1.00  0.00           H
ATOM   2380  C   GLN B  27      63.440  36.050  71.590  1.00  0.00           C
ATOM   2381  O   GLN B  27      64.280  35.460  72.270  1.00  0.00           O
ATOM   2382  N   THR B  28      63.240  35.750  70.310  1.00  0.00           N
ATOM   2383  H   THR B  28      62.640  36.270  69.710  1.00  0.00           H
ATOM   2384  CA  THR B  28      63.960  34.660  69.640  1.00  0.00           C
ATOM   2385  CB  THR B  28      63.250  34.320  68.330  1.00  0.00           C
ATOM   2386  OG1 THR B  28      63.180  35.440  67.440  1.00  0.00           O
ATOM   2387  HG1 THR B  28      62.330  35.960  67.560  1.00  0.00           H
ATOM   2388  CG2 THR B  28      61.790  33.890  68.490  1.00  0.00           C
ATOM   2389  C   THR B  28      65.470  34.830  69.460  1.00  0.00           C
ATOM   2390  O   THR B  28      66.060  33.750  69.420  1.00  0.00           O
ATOM   2391  N   LEU B  29      65.940  36.060  69.610  1.00  0.00           N
ATOM   2392  H   LEU B  29      65.390  36.870  69.400  1.00  0.00           H
ATOM   2393  CA  LEU B  29      67.410  36.120  69.550  1.00  0.00           C
ATOM   2394  CB  LEU B  29      67.780  37.470  68.930  1.00  0.00           C
ATOM   2395  CG  LEU B  29      67.800  37.580  67.400  1.00  0.00           C
ATOM   2396  CD1 LEU B  29      68.020  39.030  66.980  1.00  0.00           C
ATOM   2397  CD2 LEU B  29      68.900  36.680  66.830  1.00  0.00           C
ATOM   2398  C   LEU B  29      68.130  35.900  70.880  1.00  0.00           C
ATOM   2399  O   LEU B  29      69.240  35.370  70.930  1.00  0.00           O
ATOM   2400  N   LEU B  30      67.590  36.600  71.880  1.00  0.00           N
ATOM   2401  H   LEU B  30      67.140  37.490  71.820  1.00  0.00           H
ATOM   2402  CA  LEU B  30      68.020  36.430  73.280  1.00  0.00           C
ATOM   2403  CB  LEU B  30      67.370  37.320  74.350  1.00  0.00           C
ATOM   2404  CG  LEU B  30      67.800  38.780  74.260  1.00  0.00           C
ATOM   2405  CD1 LEU B  30      66.770  39.580  75.050  1.00  0.00           C
ATOM   2406  CD2 LEU B  30      69.250  39.010  74.690  1.00  0.00           C
ATOM   2407  C   LEU B  30      67.860  35.070  73.950  1.00  0.00           C
ATOM   2408  O   LEU B  30      68.900  34.420  74.090  1.00  0.00           O
ATOM   2409  N   LYS B  31      66.680  34.480  73.840  1.00  0.00           N
ATOM   2410  H   LYS B  31      65.900  35.090  73.670  1.00  0.00           H
ATOM   2411  CA  LYS B  31      66.430  33.110  74.320  1.00  0.00           C
ATOM   2412  CB  LYS B  31      64.940  33.100  74.690  1.00  0.00           C
ATOM   2413  CG  LYS B  31      64.520  33.980  75.870  1.00  0.00           C
ATOM   2414  CD  LYS B  31      63.020  33.770  76.100  1.00  0.00           C
ATOM   2415  CE  LYS B  31      62.650  34.170  77.530  1.00  0.00           C
ATOM   2416  NZ  LYS B  31      63.130  33.240  78.570  1.00  0.00           N
ATOM   2417  HZ1 LYS B  31      62.980  32.280  78.350  1.00  0.00           H
ATOM   2418  HZ2 LYS B  31      64.120  33.170  78.740  1.00  0.00           H
ATOM   2419  HZ3 LYS B  31      62.720  33.530  79.430  1.00  0.00           H
ATOM   2420  C   LYS B  31      66.840  31.820  73.600  1.00  0.00           C
ATOM   2421  O   LYS B  31      66.420  30.710  73.910  1.00  0.00           O
ATOM   2422  N   LYS B  32      68.030  31.900  73.010  1.00  0.00           N
ATOM   2423  H   LYS B  32      68.470  32.780  73.180  1.00  0.00           H
ATOM   2424  CA  LYS B  32      68.710  30.860  72.220  1.00  0.00           C
ATOM   2425  CB  LYS B  32      69.780  31.490  71.340  1.00  0.00           C
ATOM   2426  CG  LYS B  32      69.280  32.080  70.010  1.00  0.00           C
ATOM   2427  CD  LYS B  32      68.340  31.180  69.210  1.00  0.00           C
ATOM   2428  CE  LYS B  32      67.870  31.970  67.990  1.00  0.00           C
ATOM   2429  NZ  LYS B  32      67.010  31.140  67.130  1.00  0.00           N
ATOM   2430  HZ1 LYS B  32      67.570  30.460  66.650  1.00  0.00           H
ATOM   2431  HZ2 LYS B  32      66.410  30.690  67.780  1.00  0.00           H
ATOM   2432  HZ3 LYS B  32      66.340  31.620  66.560  1.00  0.00           H
ATOM   2433  C   LYS B  32      69.340  29.710  73.010  1.00  0.00           C
ATOM   2434  O   LYS B  32      69.670  29.880  74.180  1.00  0.00           O
ATOM   2435  N   PRO B  33      69.640  28.560  72.410  1.00  0.00           N
ATOM   2436  CA  PRO B  33      70.510  27.570  73.070  1.00  0.00           C
ATOM   2437  CB  PRO B  33      70.510  26.460  72.020  1.00  0.00           C
ATOM   2438  CG  PRO B  33      69.090  26.400  71.450  1.00  0.00           C
ATOM   2439  CD  PRO B  33      68.760  27.890  71.440  1.00  0.00           C
ATOM   2440  C   PRO B  33      71.930  27.900  73.550  1.00  0.00           C
ATOM   2441  O   PRO B  33      72.490  28.910  73.130  1.00  0.00           O
ATOM   2442  N   LYS B  34      72.390  27.120  74.520  1.00  0.00           N
ATOM   2443  H   LYS B  34      71.800  26.430  74.950  1.00  0.00           H
ATOM   2444  CA  LYS B  34      73.770  27.130  75.000  1.00  0.00           C
ATOM   2445  CB  LYS B  34      73.970  26.140  76.150  1.00  0.00           C
ATOM   2446  CG  LYS B  34      75.230  26.330  77.000  1.00  0.00           C
ATOM   2447  CD  LYS B  34      74.950  25.620  78.320  1.00  0.00           C
ATOM   2448  CE  LYS B  34      75.440  26.400  79.540  1.00  0.00           C
ATOM   2449  NZ  LYS B  34      75.020  27.810  79.510  1.00  0.00           N
ATOM   2450  HZ1 LYS B  34      75.460  28.250  78.720  1.00  0.00           H
ATOM   2451  HZ2 LYS B  34      74.030  27.890  79.410  1.00  0.00           H
ATOM   2452  HZ3 LYS B  34      75.280  28.190  80.400  1.00  0.00           H
ATOM   2453  C   LYS B  34      74.960  27.040  74.050  1.00  0.00           C
ATOM   2454  O   LYS B  34      75.150  25.960  73.490  1.00  0.00           O
ATOM   2455  N   LYS B  35      75.180  28.220  73.470  1.00  0.00           N
ATOM   2456  H   LYS B  35      74.620  29.030  73.640  1.00  0.00           H
ATOM   2457  CA  LYS B  35      76.120  28.440  72.350  1.00  0.00           C
ATOM   2458  CB  LYS B  35      77.530  28.020  72.780  1.00  0.00           C
ATOM   2459  CG  LYS B  35      78.180  29.140  73.590  1.00  0.00           C
ATOM   2460  CD  LYS B  35      78.510  30.370  72.750  1.00  0.00           C
ATOM   2461  CE  LYS B  35      78.880  31.640  73.520  1.00  0.00           C
ATOM   2462  NZ  LYS B  35      77.640  32.320  73.940  1.00  0.00           N
ATOM   2463  HZ1 LYS B  35      77.080  31.610  74.380  1.00  0.00           H
ATOM   2464  HZ2 LYS B  35      77.870  32.990  74.640  1.00  0.00           H
ATOM   2465  HZ3 LYS B  35      77.160  32.710  73.150  1.00  0.00           H
ATOM   2466  C   LYS B  35      75.900  27.810  70.970  1.00  0.00           C
ATOM   2467  O   LYS B  35      76.820  27.710  70.170  1.00  0.00           O
ATOM   2468  N   ARG B  36      74.730  27.260  70.670  1.00  0.00           N
ATOM   2469  H   ARG B  36      74.000  27.110  71.340  1.00  0.00           H
ATOM   2470  CA  ARG B  36      74.360  26.680  69.370  1.00  0.00           C
ATOM   2471  CB  ARG B  36      73.940  25.240  69.680  1.00  0.00           C
ATOM   2472  CG  ARG B  36      74.870  24.280  70.410  1.00  0.00           C
ATOM   2473  CD  ARG B  36      75.870  23.710  69.400  1.00  0.00           C
ATOM   2474  NE  ARG B  36      76.810  22.860  70.150  1.00  0.00           N
ATOM   2475  HE  ARG B  36      77.210  23.480  70.820  1.00  0.00           H
ATOM   2476  CZ  ARG B  36      77.280  21.610  70.070  1.00  0.00           C
ATOM   2477  NH1 ARG B  36      76.940  20.790  69.070  1.00  0.00           N
ATOM   2478 1HH1 ARG B  36      76.350  21.130  68.340  1.00  0.00           H
ATOM   2479 2HH1 ARG B  36      77.270  19.860  68.910  1.00  0.00           H
ATOM   2480  NH2 ARG B  36      78.310  21.360  70.900  1.00  0.00           N
ATOM   2481 1HH2 ARG B  36      78.660  22.070  71.520  1.00  0.00           H
ATOM   2482 2HH2 ARG B  36      78.780  20.480  70.890  1.00  0.00           H
ATOM   2483  C   ARG B  36      73.270  27.320  68.510  1.00  0.00           C
ATOM   2484  O   ARG B  36      72.110  27.320  68.920  1.00  0.00           O
ATOM   2485  N   PRO B  37      73.630  27.990  67.410  1.00  0.00           N
ATOM   2486  CA  PRO B  37      74.990  28.480  67.150  1.00  0.00           C
ATOM   2487  CB  PRO B  37      75.190  28.440  65.640  1.00  0.00           C
ATOM   2488  CG  PRO B  37      73.740  28.680  65.210  1.00  0.00           C
ATOM   2489  CD  PRO B  37      72.820  27.950  66.190  1.00  0.00           C
ATOM   2490  C   PRO B  37      75.330  29.870  67.710  1.00  0.00           C
ATOM   2491  O   PRO B  37      74.460  30.600  68.170  1.00  0.00           O
ATOM   2492  N   ASN B  38      76.600  30.030  68.080  1.00  0.00           N
ATOM   2493  H   ASN B  38      77.390  29.570  67.670  1.00  0.00           H
ATOM   2494  CA  ASN B  38      77.010  31.340  68.590  1.00  0.00           C
ATOM   2495  CB  ASN B  38      78.490  31.260  69.010  1.00  0.00           C
ATOM   2496  CG  ASN B  38      78.930  32.420  69.900  1.00  0.00           C
ATOM   2497  OD1 ASN B  38      78.220  33.050  70.690  1.00  0.00           O
ATOM   2498  ND2 ASN B  38      80.250  32.420  70.060  1.00  0.00           N
ATOM   2499 1HD2 ASN B  38      80.850  31.670  69.800  1.00  0.00           H
ATOM   2500 2HD2 ASN B  38      80.510  33.030  70.820  1.00  0.00           H
ATOM   2501  C   ASN B  38      76.850  32.550  67.680  1.00  0.00           C
ATOM   2502  O   ASN B  38      76.250  33.570  68.000  1.00  0.00           O
ATOM   2503  N   SER B  39      77.160  32.240  66.420  1.00  0.00           N
ATOM   2504  H   SER B  39      77.600  31.360  66.230  1.00  0.00           H
ATOM   2505  CA  SER B  39      77.130  33.230  65.340  1.00  0.00           C
ATOM   2506  CB  SER B  39      78.570  33.600  64.980  1.00  0.00           C
ATOM   2507  OG  SER B  39      78.570  34.710  64.080  1.00  0.00           O
ATOM   2508  HG  SER B  39      79.470  34.970  63.720  1.00  0.00           H
ATOM   2509  C   SER B  39      76.300  32.830  64.120  1.00  0.00           C
ATOM   2510  O   SER B  39      76.590  31.780  63.550  1.00  0.00           O
ATOM   2511  N   PRO B  40      75.090  33.390  64.100  1.00  0.00           N
ATOM   2512  CA  PRO B  40      73.990  32.940  63.240  1.00  0.00           C
ATOM   2513  CB  PRO B  40      72.970  34.070  63.300  1.00  0.00           C
ATOM   2514  CG  PRO B  40      73.180  34.780  64.640  1.00  0.00           C
ATOM   2515  CD  PRO B  40      74.680  34.600  64.830  1.00  0.00           C
ATOM   2516  C   PRO B  40      74.400  32.790  61.770  1.00  0.00           C
ATOM   2517  O   PRO B  40      75.470  33.210  61.310  1.00  0.00           O
ATOM   2518  N   GLU B  41      73.570  32.160  60.950  1.00  0.00           N
ATOM   2519  H   GLU B  41      72.760  31.740  61.360  1.00  0.00           H
ATOM   2520  CA  GLU B  41      73.720  31.780  59.540  1.00  0.00           C
ATOM   2521  CB  GLU B  41      72.410  31.090  59.130  1.00  0.00           C
ATOM   2522  CG  GLU B  41      72.730  30.320  57.850  1.00  0.00           C
ATOM   2523  CD  GLU B  41      71.430  30.050  57.080  1.00  0.00           C
ATOM   2524  OE1 GLU B  41      70.390  30.670  57.400  1.00  0.00           O
ATOM   2525  OE2 GLU B  41      71.500  29.210  56.160  1.00  0.00           O
ATOM   2526  C   GLU B  41      73.870  33.130  58.830  1.00  0.00           C
ATOM   2527  O   GLU B  41      74.810  33.360  58.070  1.00  0.00           O
ATOM   2528  N   SER B  42      72.920  34.010  59.120  1.00  0.00           N
ATOM   2529  H   SER B  42      72.180  33.750  59.740  1.00  0.00           H
ATOM   2530  CA  SER B  42      72.970  35.430  58.740  1.00  0.00           C
ATOM   2531  CB  SER B  42      71.610  36.100  58.930  1.00  0.00           C
ATOM   2532  OG  SER B  42      71.760  37.480  58.610  1.00  0.00           O
ATOM   2533  HG  SER B  42      71.200  37.960  59.290  1.00  0.00           H
ATOM   2534  C   SER B  42      73.950  36.260  59.580  1.00  0.00           C
ATOM   2535  O   SER B  42      74.010  36.120  60.800  1.00  0.00           O
ATOM   2536  N   THR B  43      74.600  37.190  58.890  1.00  0.00           N
ATOM   2537  H   THR B  43      74.370  37.300  57.920  1.00  0.00           H
ATOM   2538  CA  THR B  43      75.670  38.090  59.340  1.00  0.00           C
ATOM   2539  CB  THR B  43      76.740  38.320  58.260  1.00  0.00           C
ATOM   2540  OG1 THR B  43      76.080  38.680  57.040  1.00  0.00           O
ATOM   2541  HG1 THR B  43      76.630  38.810  56.220  1.00  0.00           H
ATOM   2542  CG2 THR B  43      77.650  37.140  57.940  1.00  0.00           C
ATOM   2543  C   THR B  43      75.200  39.450  59.870  1.00  0.00           C
ATOM   2544  O   THR B  43      74.260  40.100  59.430  1.00  0.00           O
ATOM   2545  N   SER B  44      75.750  39.680  61.070  1.00  0.00           N
ATOM   2546  H   SER B  44      76.470  39.100  61.440  1.00  0.00           H
ATOM   2547  CA  SER B  44      75.390  40.770  61.990  1.00  0.00           C
ATOM   2548  CB  SER B  44      75.610  42.190  61.470  1.00  0.00           C
ATOM   2549  OG  SER B  44      76.990  42.410  61.180  1.00  0.00           O
ATOM   2550  HG  SER B  44      77.580  42.410  61.990  1.00  0.00           H
ATOM   2551  C   SER B  44      74.070  40.800  62.770  1.00  0.00           C
ATOM   2552  O   SER B  44      73.760  41.700  63.540  1.00  0.00           O
ATOM   2553  N   SER B  45      73.430  39.640  62.870  1.00  0.00           N
ATOM   2554  H   SER B  45      73.570  38.900  62.220  1.00  0.00           H
ATOM   2555  CA  SER B  45      72.200  39.460  63.650  1.00  0.00           C
ATOM   2556  CB  SER B  45      71.660  38.080  63.280  1.00  0.00           C
ATOM   2557  OG  SER B  45      71.460  38.010  61.870  1.00  0.00           O
ATOM   2558  HG  SER B  45      70.500  37.760  61.780  1.00  0.00           H
ATOM   2559  C   SER B  45      72.490  39.460  65.150  1.00  0.00           C
ATOM   2560  O   SER B  45      73.130  38.570  65.720  1.00  0.00           O
ATOM   2561  N   ASP B  46      71.990  40.530  65.760  1.00  0.00           N
ATOM   2562  H   ASP B  46      71.680  41.210  65.100  1.00  0.00           H
ATOM   2563  CA  ASP B  46      72.030  40.900  67.180  1.00  0.00           C
ATOM   2564  CB  ASP B  46      73.060  42.000  67.460  1.00  0.00           C
ATOM   2565  CG  ASP B  46      73.800  41.830  68.790  1.00  0.00           C
ATOM   2566  OD1 ASP B  46      74.630  40.900  68.820  1.00  0.00           O
ATOM   2567  OD2 ASP B  46      73.180  42.440  69.690  1.00  0.00           O
ATOM   2568  C   ASP B  46      70.750  41.280  67.940  1.00  0.00           C
ATOM   2569  O   ASP B  46      70.090  42.260  67.620  1.00  0.00           O
ATOM   2570  N   ALA B  47      70.680  40.780  69.170  1.00  0.00           N
ATOM   2571  H   ALA B  47      71.360  40.160  69.570  1.00  0.00           H
ATOM   2572  CA  ALA B  47      69.530  41.030  70.060  1.00  0.00           C
ATOM   2573  CB  ALA B  47      69.810  40.260  71.350  1.00  0.00           C
ATOM   2574  C   ALA B  47      69.440  42.530  70.360  1.00  0.00           C
ATOM   2575  O   ALA B  47      68.360  42.960  70.760  1.00  0.00           O
ATOM   2576  N   SER B  48      70.520  43.310  70.400  1.00  0.00           N
ATOM   2577  H   SER B  48      71.410  42.940  70.150  1.00  0.00           H
ATOM   2578  CA  SER B  48      70.500  44.770  70.500  1.00  0.00           C
ATOM   2579  CB  SER B  48      71.930  45.280  70.370  1.00  0.00           C
ATOM   2580  OG  SER B  48      72.610  45.020  69.130  1.00  0.00           O
ATOM   2581  HG  SER B  48      72.950  44.110  69.340  1.00  0.00           H
ATOM   2582  C   SER B  48      69.650  45.570  69.510  1.00  0.00           C
ATOM   2583  O   SER B  48      69.040  46.620  69.690  1.00  0.00           O
ATOM   2584  N   GLN B  49      69.700  45.010  68.300  1.00  0.00           N
ATOM   2585  H   GLN B  49      70.150  44.130  68.130  1.00  0.00           H
ATOM   2586  CA  GLN B  49      69.170  45.670  67.100  1.00  0.00           C
ATOM   2587  CB  GLN B  49      69.580  45.020  65.770  1.00  0.00           C
ATOM   2588  CG  GLN B  49      71.100  45.170  65.690  1.00  0.00           C
ATOM   2589  CD  GLN B  49      71.940  44.100  65.010  1.00  0.00           C
ATOM   2590  OE1 GLN B  49      71.420  43.110  64.490  1.00  0.00           O
ATOM   2591  NE2 GLN B  49      73.070  44.570  64.480  1.00  0.00           N
ATOM   2592 1HE2 GLN B  49      73.310  45.520  64.670  1.00  0.00           H
ATOM   2593 2HE2 GLN B  49      73.440  44.050  63.710  1.00  0.00           H
ATOM   2594  C   GLN B  49      67.670  45.970  67.030  1.00  0.00           C
ATOM   2595  O   GLN B  49      67.380  47.110  66.700  1.00  0.00           O
ATOM   2596  N   PRO B  50      66.790  45.030  67.360  1.00  0.00           N
ATOM   2597  CA  PRO B  50      65.390  45.470  67.490  1.00  0.00           C
ATOM   2598  CB  PRO B  50      64.480  44.270  67.750  1.00  0.00           C
ATOM   2599  CG  PRO B  50      65.330  43.180  67.110  1.00  0.00           C
ATOM   2600  CD  PRO B  50      66.780  43.560  67.420  1.00  0.00           C
ATOM   2601  C   PRO B  50      65.160  46.500  68.590  1.00  0.00           C
ATOM   2602  O   PRO B  50      64.120  47.160  68.580  1.00  0.00           O
ATOM   2603  N   THR B  51      65.890  46.480  69.700  1.00  0.00           N
ATOM   2604  H   THR B  51      66.420  45.660  69.920  1.00  0.00           H
ATOM   2605  CA  THR B  51      65.800  47.510  70.750  1.00  0.00           C
ATOM   2606  CB  THR B  51      66.130  46.950  72.140  1.00  0.00           C
ATOM   2607  OG1 THR B  51      67.190  45.990  72.130  1.00  0.00           O
ATOM   2608  HG1 THR B  51      68.040  46.510  72.270  1.00  0.00           H
ATOM   2609  CG2 THR B  51      64.870  46.400  72.820  1.00  0.00           C
ATOM   2610  C   THR B  51      66.520  48.850  70.580  1.00  0.00           C
ATOM   2611  O   THR B  51      66.360  49.800  71.340  1.00  0.00           O
ATOM   2612  N   SER B  52      67.530  48.950  69.710  1.00  0.00           N
ATOM   2613  H   SER B  52      68.020  48.100  69.510  1.00  0.00           H
ATOM   2614  CA  SER B  52      68.100  50.220  69.260  1.00  0.00           C
ATOM   2615  CB  SER B  52      69.410  49.960  68.510  1.00  0.00           C
ATOM   2616  OG  SER B  52      70.060  51.210  68.310  1.00  0.00           O
ATOM   2617  HG  SER B  52      70.590  51.530  69.090  1.00  0.00           H
ATOM   2618  C   SER B  52      67.170  50.960  68.310  1.00  0.00           C
ATOM   2619  O   SER B  52      66.470  51.890  68.710  1.00  0.00           O
ATOM   2620  N   GLN B  53      66.940  50.320  67.160  1.00  0.00           N
ATOM   2621  H   GLN B  53      67.220  49.390  66.930  1.00  0.00           H
ATOM   2622  CA  GLN B  53      66.160  50.880  66.050  1.00  0.00           C
ATOM   2623  CB  GLN B  53      66.420  49.850  64.950  1.00  0.00           C
ATOM   2624  CG  GLN B  53      67.790  49.820  64.280  1.00  0.00           C
ATOM   2625  CD  GLN B  53      67.990  48.480  63.570  1.00  0.00           C
ATOM   2626  OE1 GLN B  53      67.500  47.400  63.900  1.00  0.00           O
ATOM   2627  NE2 GLN B  53      68.760  48.510  62.490  1.00  0.00           N
ATOM   2628 1HE2 GLN B  53      69.040  49.400  62.130  1.00  0.00           H
ATOM   2629 2HE2 GLN B  53      69.120  47.730  61.980  1.00  0.00           H
ATOM   2630  C   GLN B  53      64.670  50.740  66.360  1.00  0.00           C
ATOM   2631  O   GLN B  53      64.190  49.700  66.810  1.00  0.00           O
ATOM   2632  N   ASP B  54      63.950  51.860  66.390  1.00  0.00           N
ATOM   2633  H   ASP B  54      64.340  52.650  66.850  1.00  0.00           H
ATOM   2634  CA  ASP B  54      62.480  51.900  66.440  1.00  0.00           C
ATOM   2635  CB  ASP B  54      61.860  53.290  66.400  1.00  0.00           C
ATOM   2636  CG  ASP B  54      61.780  54.030  67.730  1.00  0.00           C
ATOM   2637  OD1 ASP B  54      60.880  53.830  68.570  1.00  0.00           O
ATOM   2638  OD2 ASP B  54      62.540  55.010  67.920  1.00  0.00           O
ATOM   2639  C   ASP B  54      61.750  51.240  65.270  1.00  0.00           C
ATOM   2640  O   ASP B  54      60.630  50.760  65.440  1.00  0.00           O
ATOM   2641  N   SER B  55      62.410  51.040  64.140  1.00  0.00           N
ATOM   2642  H   SER B  55      63.140  51.550  63.670  1.00  0.00           H
ATOM   2643  CA  SER B  55      61.860  50.070  63.190  1.00  0.00           C
ATOM   2644  CB  SER B  55      61.630  50.590  61.770  1.00  0.00           C
ATOM   2645  OG  SER B  55      61.000  49.710  60.840  1.00  0.00           O
ATOM   2646  HG  SER B  55      61.730  49.330  60.270  1.00  0.00           H
ATOM   2647  C   SER B  55      62.910  48.970  62.990  1.00  0.00           C
ATOM   2648  O   SER B  55      64.030  49.320  62.630  1.00  0.00           O
ATOM   2649  N   PRO B  56      62.560  47.790  63.490  1.00  0.00           N
ATOM   2650  CA  PRO B  56      63.470  46.630  63.410  1.00  0.00           C
ATOM   2651  CB  PRO B  56      62.650  45.540  64.100  1.00  0.00           C
ATOM   2652  CG  PRO B  56      61.240  45.860  63.600  1.00  0.00           C
ATOM   2653  CD  PRO B  56      61.220  47.350  63.910  1.00  0.00           C
ATOM   2654  C   PRO B  56      63.760  46.420  61.920  1.00  0.00           C
ATOM   2655  O   PRO B  56      63.000  46.840  61.060  1.00  0.00           O
ATOM   2656  N   LEU B  57      64.770  45.560  61.730  1.00  0.00           N
ATOM   2657  H   LEU B  57      65.380  45.300  62.470  1.00  0.00           H
ATOM   2658  CA  LEU B  57      65.120  45.170  60.360  1.00  0.00           C
ATOM   2659  CB  LEU B  57      66.480  45.790  60.010  1.00  0.00           C
ATOM   2660  CG  LEU B  57      66.480  47.130  59.270  1.00  0.00           C
ATOM   2661  CD1 LEU B  57      66.070  48.300  60.160  1.00  0.00           C
ATOM   2662  CD2 LEU B  57      67.860  47.400  58.660  1.00  0.00           C
ATOM   2663  C   LEU B  57      65.260  43.650  60.280  1.00  0.00           C
ATOM   2664  O   LEU B  57      66.020  43.160  61.110  1.00  0.00           O
ATOM   2665  N   PRO B  58      64.900  43.120  59.110  1.00  0.00           N
ATOM   2666  CA  PRO B  58      65.140  41.730  58.690  1.00  0.00           C
ATOM   2667  CB  PRO B  58      64.560  41.660  57.270  1.00  0.00           C
ATOM   2668  CG  PRO B  58      63.580  42.830  57.130  1.00  0.00           C
ATOM   2669  CD  PRO B  58      64.280  43.870  58.010  1.00  0.00           C
ATOM   2670  C   PRO B  58      66.580  41.250  58.820  1.00  0.00           C
ATOM   2671  O   PRO B  58      66.750  40.120  59.280  1.00  0.00           O
ATOM   2672  N   PRO B  59      67.620  42.000  58.470  1.00  0.00           N
ATOM   2673  CA  PRO B  59      68.970  41.470  58.700  1.00  0.00           C
ATOM   2674  CB  PRO B  59      69.890  42.550  58.130  1.00  0.00           C
ATOM   2675  CG  PRO B  59      69.160  42.950  56.840  1.00  0.00           C
ATOM   2676  CD  PRO B  59      67.710  42.950  57.350  1.00  0.00           C
ATOM   2677  C   PRO B  59      69.340  40.940  60.080  1.00  0.00           C
ATOM   2678  O   PRO B  59      70.220  40.080  60.170  1.00  0.00           O
ATOM   2679  N   SER B  60      68.730  41.550  61.100  1.00  0.00           N
ATOM   2680  H   SER B  60      68.060  42.300  61.070  1.00  0.00           H
ATOM   2681  CA  SER B  60      68.790  41.060  62.480  1.00  0.00           C
ATOM   2682  CB  SER B  60      68.090  42.090  63.370  1.00  0.00           C
ATOM   2683  OG  SER B  60      68.800  43.330  63.360  1.00  0.00           O
ATOM   2684  HG  SER B  60      69.710  43.330  63.780  1.00  0.00           H
ATOM   2685  C   SER B  60      68.150  39.750  62.940  1.00  0.00           C
ATOM   2686  O   SER B  60      68.430  39.220  64.020  1.00  0.00           O
ATOM   2687  N   LEU B  61      67.620  39.100  61.910  1.00  0.00           N
ATOM   2688  H   LEU B  61      67.620  39.450  60.980  1.00  0.00           H
ATOM   2689  CA  LEU B  61      67.160  37.710  62.090  1.00  0.00           C
ATOM   2690  CB  LEU B  61      65.860  37.420  61.350  1.00  0.00           C
ATOM   2691  CG  LEU B  61      64.620  38.010  62.030  1.00  0.00           C
ATOM   2692  CD1 LEU B  61      64.200  39.450  61.740  1.00  0.00           C
ATOM   2693  CD2 LEU B  61      63.510  37.010  61.680  1.00  0.00           C
ATOM   2694  C   LEU B  61      68.200  36.610  61.870  1.00  0.00           C
ATOM   2695  O   LEU B  61      68.880  36.600  60.840  1.00  0.00           O
ATOM   2696  N   SER B  62      68.240  35.580  62.710  1.00  0.00           N
ATOM   2697  H   SER B  62      67.640  35.420  63.490  1.00  0.00           H
ATOM   2698  CA  SER B  62      69.350  34.620  62.680  1.00  0.00           C
ATOM   2699  CB  SER B  62      69.340  33.640  63.850  1.00  0.00           C
ATOM   2700  OG  SER B  62      68.200  32.800  63.980  1.00  0.00           O
ATOM   2701  HG  SER B  62      67.420  33.430  64.090  1.00  0.00           H
ATOM   2702  C   SER B  62      69.450  33.880  61.340  1.00  0.00           C
ATOM   2703  O   SER B  62      70.530  33.530  60.870  1.00  0.00           O
ATOM   2704  N   SER B  63      68.320  33.380  60.860  1.00  0.00           N
ATOM   2705  H   SER B  63      67.440  33.450  61.340  1.00  0.00           H
ATOM   2706  CA  SER B  63      68.230  32.660  59.580  1.00  0.00           C
ATOM   2707  CB  SER B  63      67.000  31.750  59.560  1.00  0.00           C
ATOM   2708  OG  SER B  63      67.170  30.780  60.600  1.00  0.00           O
ATOM   2709  HG  SER B  63      67.840  30.170  60.180  1.00  0.00           H
ATOM   2710  C   SER B  63      68.080  33.630  58.410  1.00  0.00           C
ATOM   2711  O   SER B  63      67.200  34.490  58.410  1.00  0.00           O
ATOM   2712  N   VAL B  64      68.620  33.130  57.300  1.00  0.00           N
ATOM   2713  H   VAL B  64      69.280  32.380  57.380  1.00  0.00           H
ATOM   2714  CA  VAL B  64      68.590  33.900  56.050  1.00  0.00           C
ATOM   2715  CB  VAL B  64      69.630  33.330  55.080  1.00  0.00           C
ATOM   2716  CG1 VAL B  64      71.040  33.440  55.670  1.00  0.00           C
ATOM   2717  CG2 VAL B  64      69.200  31.880  54.860  1.00  0.00           C
ATOM   2718  C   VAL B  64      67.230  34.220  55.420  1.00  0.00           C
ATOM   2719  O   VAL B  64      67.040  35.210  54.710  1.00  0.00           O
ATOM   2720  N   THR B  65      66.260  33.390  55.790  1.00  0.00           N
ATOM   2721  H   THR B  65      66.360  32.450  56.110  1.00  0.00           H
ATOM   2722  CA  THR B  65      64.840  33.620  55.460  1.00  0.00           C
ATOM   2723  CB  THR B  65      64.010  32.450  55.960  1.00  0.00           C
ATOM   2724  OG1 THR B  65      64.800  31.290  55.700  1.00  0.00           O
ATOM   2725  HG1 THR B  65      64.100  30.660  55.350  1.00  0.00           H
ATOM   2726  CG2 THR B  65      62.550  32.380  55.480  1.00  0.00           C
ATOM   2727  C   THR B  65      64.240  34.890  56.060  1.00  0.00           C
ATOM   2728  O   THR B  65      64.470  35.170  57.240  1.00  0.00           O
ATOM   2729  N   SER B  66      63.570  35.610  55.170  1.00  0.00           N
ATOM   2730  H   SER B  66      63.360  35.110  54.330  1.00  0.00           H
ATOM   2731  CA  SER B  66      62.840  36.870  55.370  1.00  0.00           C
ATOM   2732  CB  SER B  66      62.260  37.510  54.110  1.00  0.00           C
ATOM   2733  OG  SER B  66      61.200  36.860  53.390  1.00  0.00           O
ATOM   2734  HG  SER B  66      61.470  35.910  53.240  1.00  0.00           H
ATOM   2735  C   SER B  66      61.580  36.690  56.220  1.00  0.00           C
ATOM   2736  O   SER B  66      60.990  35.610  56.280  1.00  0.00           O
ATOM   2737  N   PRO B  67      61.410  37.630  57.140  1.00  0.00           N
ATOM   2738  CA  PRO B  67      60.070  38.020  57.610  1.00  0.00           C
ATOM   2739  CB  PRO B  67      60.340  38.750  58.920  1.00  0.00           C
ATOM   2740  CG  PRO B  67      61.720  39.360  58.640  1.00  0.00           C
ATOM   2741  CD  PRO B  67      62.500  38.300  57.870  1.00  0.00           C
ATOM   2742  C   PRO B  67      59.260  38.820  56.600  1.00  0.00           C
ATOM   2743  O   PRO B  67      59.760  39.310  55.590  1.00  0.00           O
ATOM   2744  N   SER B  68      57.990  38.960  56.960  1.00  0.00           N
ATOM   2745  H   SER B  68      57.730  38.680  57.890  1.00  0.00           H
ATOM   2746  CA  SER B  68      57.040  39.760  56.160  1.00  0.00           C
ATOM   2747  CB  SER B  68      55.670  39.540  56.800  1.00  0.00           C
ATOM   2748  OG  SER B  68      55.720  39.920  58.180  1.00  0.00           O
ATOM   2749  HG  SER B  68      54.790  40.210  58.410  1.00  0.00           H
ATOM   2750  C   SER B  68      57.160  41.260  55.910  1.00  0.00           C
ATOM   2751  O   SER B  68      56.270  41.880  55.320  1.00  0.00           O
ATOM   2752  N   LEU B  69      58.420  41.700  55.900  1.00  0.00           N
ATOM   2753  H   LEU B  69      59.210  41.090  55.820  1.00  0.00           H
ATOM   2754  CA  LEU B  69      58.780  43.120  55.940  1.00  0.00           C
ATOM   2755  CB  LEU B  69      59.830  43.420  57.020  1.00  0.00           C
ATOM   2756  CG  LEU B  69      59.210  43.200  58.400  1.00  0.00           C
ATOM   2757  CD1 LEU B  69      60.220  43.040  59.540  1.00  0.00           C
ATOM   2758  CD2 LEU B  69      58.440  44.500  58.680  1.00  0.00           C
ATOM   2759  C   LEU B  69      59.300  43.560  54.570  1.00  0.00           C
ATOM   2760  O   LEU B  69      59.710  42.710  53.790  1.00  0.00           O
ATOM   2761  N   PRO B  70      59.010  44.810  54.200  1.00  0.00           N
ATOM   2762  CA  PRO B  70      59.550  45.530  53.030  1.00  0.00           C
ATOM   2763  CB  PRO B  70      58.820  46.870  52.950  1.00  0.00           C
ATOM   2764  CG  PRO B  70      57.580  46.700  53.830  1.00  0.00           C
ATOM   2765  CD  PRO B  70      58.090  45.730  54.890  1.00  0.00           C
ATOM   2766  C   PRO B  70      61.070  45.500  52.860  1.00  0.00           C
ATOM   2767  O   PRO B  70      61.500  45.360  51.720  1.00  0.00           O
ATOM   2768  N   PRO B  71      61.910  45.820  53.840  1.00  0.00           N
ATOM   2769  CA  PRO B  71      63.360  45.620  53.650  1.00  0.00           C
ATOM   2770  CB  PRO B  71      64.020  46.110  54.940  1.00  0.00           C
ATOM   2771  CG  PRO B  71      63.150  47.300  55.360  1.00  0.00           C
ATOM   2772  CD  PRO B  71      61.770  46.860  54.870  1.00  0.00           C
ATOM   2773  C   PRO B  71      63.820  44.210  53.280  1.00  0.00           C
ATOM   2774  O   PRO B  71      63.190  43.260  53.740  1.00  0.00           O
ATOM   2775  N   THR B  72      65.000  44.230  52.670  1.00  0.00           N
ATOM   2776  H   THR B  72      65.500  45.090  52.570  1.00  0.00           H
ATOM   2777  CA  THR B  72      65.650  43.040  52.100  1.00  0.00           C
ATOM   2778  CB  THR B  72      66.330  43.280  50.750  1.00  0.00           C
ATOM   2779  OG1 THR B  72      67.280  44.350  50.820  1.00  0.00           O
ATOM   2780  HG1 THR B  72      68.100  43.930  50.450  1.00  0.00           H
ATOM   2781  CG2 THR B  72      65.280  43.740  49.740  1.00  0.00           C
ATOM   2782  C   THR B  72      66.720  42.390  52.980  1.00  0.00           C
ATOM   2783  O   THR B  72      67.720  43.020  53.320  1.00  0.00           O
ATOM   2784  N   HIS B  73      66.310  41.210  53.420  1.00  0.00           N
ATOM   2785  H   HIS B  73      65.400  40.830  53.240  1.00  0.00           H
ATOM   2786  CA  HIS B  73      67.310  40.240  53.900  1.00  0.00           C
ATOM   2787  CB  HIS B  73      66.450  39.380  54.830  1.00  0.00           C
ATOM   2788  CG  HIS B  73      67.220  38.490  55.820  1.00  0.00           C
ATOM   2789  ND1 HIS B  73      68.440  38.770  56.270  1.00  0.00           N
ATOM   2790  CD2 HIS B  73      66.740  37.500  56.550  1.00  0.00           C
ATOM   2791  HD2 HIS B  73      65.770  37.020  56.480  1.00  0.00           H
ATOM   2792  CE1 HIS B  73      68.700  38.090  57.390  1.00  0.00           C
ATOM   2793  HE1 HIS B  73      69.600  38.060  58.010  1.00  0.00           H
ATOM   2794  NE2 HIS B  73      67.690  37.220  57.440  1.00  0.00           N
ATOM   2795  HE2 HIS B  73      67.680  36.390  57.990  1.00  0.00           H
ATOM   2796  C   HIS B  73      68.130  39.480  52.870  1.00  0.00           C
ATOM   2797  O   HIS B  73      68.070  39.810  51.690  1.00  0.00           O
ATOM   2798  N   ALA B  74      68.860  38.440  53.290  1.00  0.00           N
ATOM   2799  H   ALA B  74      69.040  38.270  54.260  1.00  0.00           H
ATOM   2800  CA  ALA B  74      69.510  37.470  52.410  1.00  0.00           C
ATOM   2801  CB  ALA B  74      70.420  36.600  53.280  1.00  0.00           C
ATOM   2802  C   ALA B  74      68.630  36.450  51.680  1.00  0.00           C
ATOM   2803  O   ALA B  74      68.970  35.900  50.640  1.00  0.00           O
ATOM   2804  N   SER B  75      67.390  36.220  52.120  1.00  0.00           N
ATOM   2805  H   SER B  75      67.090  36.320  53.070  1.00  0.00           H
ATOM   2806  CA  SER B  75      66.470  35.490  51.240  1.00  0.00           C
ATOM   2807  CB  SER B  75      65.990  34.130  51.740  1.00  0.00           C
ATOM   2808  OG  SER B  75      67.120  33.250  51.760  1.00  0.00           O
ATOM   2809  HG  SER B  75      67.020  32.660  52.560  1.00  0.00           H
ATOM   2810  C   SER B  75      65.210  36.320  50.990  1.00  0.00           C
ATOM   2811  O   SER B  75      64.620  37.070  51.760  1.00  0.00           O
ATOM   2812  N   ASP B  76      64.790  36.250  49.730  1.00  0.00           N
ATOM   2813  H   ASP B  76      65.430  35.790  49.110  1.00  0.00           H
ATOM   2814  CA  ASP B  76      63.530  36.800  49.200  1.00  0.00           C
ATOM   2815  CB  ASP B  76      63.670  36.980  47.690  1.00  0.00           C
ATOM   2816  CG  ASP B  76      62.850  38.150  47.150  1.00  0.00           C
ATOM   2817  OD1 ASP B  76      62.360  39.010  47.910  1.00  0.00           O
ATOM   2818  OD2 ASP B  76      62.790  38.230  45.900  1.00  0.00           O
ATOM   2819  C   ASP B  76      62.220  36.210  49.700  1.00  0.00           C
ATOM   2820  O   ASP B  76      62.210  35.130  50.300  1.00  0.00           O
ATOM   2821  N   SER B  77      61.180  37.040  49.690  1.00  0.00           N
ATOM   2822  H   SER B  77      61.180  37.990  49.380  1.00  0.00           H
ATOM   2823  CA  SER B  77      59.930  36.650  50.340  1.00  0.00           C
ATOM   2824  CB  SER B  77      59.050  37.880  50.620  1.00  0.00           C
ATOM   2825  OG  SER B  77      59.500  38.630  51.740  1.00  0.00           O
ATOM   2826  HG  SER B  77      60.040  38.090  52.390  1.00  0.00           H
ATOM   2827  C   SER B  77      59.190  35.600  49.510  1.00  0.00           C
ATOM   2828  O   SER B  77      59.220  35.760  48.290  1.00  0.00           O
ATOM   2829  N   GLY B  78      58.460  34.610  50.010  1.00  0.00           N
ATOM   2830  H   GLY B  78      58.100  33.910  49.400  1.00  0.00           H
ATOM   2831  CA  GLY B  78      58.330  34.310  51.450  1.00  0.00           C
ATOM   2832  C   GLY B  78      57.060  33.650  51.980  1.00  0.00           C
ATOM   2833  O   GLY B  78      55.960  33.760  51.450  1.00  0.00           O
ATOM   2834  N   SER B  79      57.130  33.330  53.270  1.00  0.00           N
ATOM   2835  H   SER B  79      56.380  32.760  53.620  1.00  0.00           H
ATOM   2836  CA  SER B  79      58.270  33.400  54.190  1.00  0.00           C
ATOM   2837  CB  SER B  79      58.000  33.680  55.670  1.00  0.00           C
ATOM   2838  OG  SER B  79      57.420  32.610  56.420  1.00  0.00           O
ATOM   2839  HG  SER B  79      56.510  32.860  56.760  1.00  0.00           H
ATOM   2840  C   SER B  79      59.170  32.170  54.020  1.00  0.00           C
ATOM   2841  O   SER B  79      60.160  32.230  53.290  1.00  0.00           O
ATOM   2842  N   SER B  80      58.630  30.990  54.300  1.00  0.00           N
ATOM   2843  H   SER B  80      57.670  30.870  54.550  1.00  0.00           H
ATOM   2844  CA  SER B  80      59.390  29.740  54.280  1.00  0.00           C
ATOM   2845  CB  SER B  80      59.920  29.570  55.710  1.00  0.00           C
ATOM   2846  OG  SER B  80      60.760  28.420  55.780  1.00  0.00           O
ATOM   2847  HG  SER B  80      61.430  28.610  55.060  1.00  0.00           H
ATOM   2848  C   SER B  80      58.380  28.620  54.000  1.00  0.00           C
ATOM   2849  O   SER B  80      57.180  28.860  53.860  1.00  0.00           O
ATOM   2850  N   ARG B  81      58.950  27.540  53.480  1.00  0.00           N
ATOM   2851  H   ARG B  81      59.940  27.440  53.340  1.00  0.00           H
ATOM   2852  CA  ARG B  81      58.260  26.260  53.280  1.00  0.00           C
ATOM   2853  CB  ARG B  81      59.220  25.410  52.440  1.00  0.00           C
ATOM   2854  CG  ARG B  81      58.790  25.550  50.980  1.00  0.00           C
ATOM   2855  CD  ARG B  81      59.630  24.610  50.120  1.00  0.00           C
ATOM   2856  NE  ARG B  81      61.020  25.080  50.040  1.00  0.00           N
ATOM   2857  HE  ARG B  81      61.190  26.030  50.310  1.00  0.00           H
ATOM   2858  CZ  ARG B  81      61.990  24.260  49.610  1.00  0.00           C
ATOM   2859  NH1 ARG B  81      61.900  22.990  49.210  1.00  0.00           N
ATOM   2860 1HH1 ARG B  81      60.970  22.620  49.170  1.00  0.00           H
ATOM   2861 2HH1 ARG B  81      62.700  22.410  49.090  1.00  0.00           H
ATOM   2862  NH2 ARG B  81      63.160  24.920  49.590  1.00  0.00           N
ATOM   2863 1HH2 ARG B  81      63.080  25.910  49.720  1.00  0.00           H
ATOM   2864 2HH2 ARG B  81      64.070  24.520  49.510  1.00  0.00           H
ATOM   2865  C   ARG B  81      57.860  25.510  54.550  1.00  0.00           C
ATOM   2866  O   ARG B  81      58.670  25.300  55.450  1.00  0.00           O
ATOM   2867  N   TRP B  82      56.560  25.200  54.630  1.00  0.00           N
ATOM   2868  H   TRP B  82      55.840  25.530  54.020  1.00  0.00           H
ATOM   2869  CA  TRP B  82      56.060  24.570  55.860  1.00  0.00           C
ATOM   2870  CB  TRP B  82      55.290  25.500  56.800  1.00  0.00           C
ATOM   2871  CG  TRP B  82      56.090  26.510  57.630  1.00  0.00           C
ATOM   2872  CD1 TRP B  82      56.600  27.670  57.220  1.00  0.00           C
ATOM   2873  HD1 TRP B  82      56.390  28.170  56.270  1.00  0.00           H
ATOM   2874  CD2 TRP B  82      56.270  26.490  59.010  1.00  0.00           C
ATOM   2875  NE1 TRP B  82      57.040  28.320  58.290  1.00  0.00           N
ATOM   2876  HE1 TRP B  82      57.060  29.320  58.290  1.00  0.00           H
ATOM   2877  CE2 TRP B  82      56.870  27.670  59.430  1.00  0.00           C
ATOM   2878  CE3 TRP B  82      55.610  25.650  59.900  1.00  0.00           C
ATOM   2879  HE3 TRP B  82      55.180  24.720  59.540  1.00  0.00           H
ATOM   2880  CZ2 TRP B  82      56.890  27.970  60.790  1.00  0.00           C
ATOM   2881  HZ2 TRP B  82      57.280  28.940  61.100  1.00  0.00           H
ATOM   2882  CZ3 TRP B  82      55.540  25.970  61.250  1.00  0.00           C
ATOM   2883  HZ3 TRP B  82      55.000  25.450  62.040  1.00  0.00           H
ATOM   2884  CH2 TRP B  82      56.260  27.090  61.660  1.00  0.00           C
ATOM   2885  HH2 TRP B  82      56.210  27.380  62.710  1.00  0.00           H
ATOM   2886  C   TRP B  82      55.310  23.260  55.630  1.00  0.00           C
ATOM   2887  O   TRP B  82      54.280  23.150  54.970  1.00  0.00           O
ATOM   2888  N   SER B  83      56.090  22.240  55.990  1.00  0.00           N
ATOM   2889  H   SER B  83      56.980  22.530  56.350  1.00  0.00           H
ATOM   2890  CA  SER B  83      55.960  20.780  55.930  1.00  0.00           C
ATOM   2891  CB  SER B  83      54.940  20.290  56.960  1.00  0.00           C
ATOM   2892  OG  SER B  83      54.970  21.020  58.190  1.00  0.00           O
ATOM   2893  HG  SER B  83      55.770  20.680  58.700  1.00  0.00           H
ATOM   2894  C   SER B  83      55.770  20.160  54.550  1.00  0.00           C
ATOM   2895  O   SER B  83      55.040  19.180  54.350  1.00  0.00           O
ATOM   2896  N   LYS B  84      56.550  20.680  53.610  1.00  0.00           N
ATOM   2897  H   LYS B  84      57.190  21.410  53.830  1.00  0.00           H
ATOM   2898  CA  LYS B  84      56.410  20.330  52.190  1.00  0.00           C
ATOM   2899  CB  LYS B  84      56.980  21.350  51.190  1.00  0.00           C
ATOM   2900  CG  LYS B  84      56.250  22.690  51.150  1.00  0.00           C
ATOM   2901  CD  LYS B  84      54.760  22.560  50.860  1.00  0.00           C
ATOM   2902  CE  LYS B  84      54.200  23.970  50.640  1.00  0.00           C
ATOM   2903  NZ  LYS B  84      52.740  24.120  50.570  1.00  0.00           N
ATOM   2904  HZ1 LYS B  84      52.240  23.770  51.360  1.00  0.00           H
ATOM   2905  HZ2 LYS B  84      52.500  25.070  50.350  1.00  0.00           H
ATOM   2906  HZ3 LYS B  84      52.430  23.630  49.760  1.00  0.00           H
ATOM   2907  C   LYS B  84      57.140  19.020  51.920  1.00  0.00           C
ATOM   2908  O   LYS B  84      58.360  18.910  51.790  1.00  0.00           O
ATOM   2909  N   ASP B  85      56.350  17.950  52.070  1.00  0.00           N
ATOM   2910  H   ASP B  85      55.520  18.140  52.590  1.00  0.00           H
ATOM   2911  CA  ASP B  85      56.670  16.520  51.990  1.00  0.00           C
ATOM   2912  CB  ASP B  85      55.540  15.680  52.580  1.00  0.00           C
ATOM   2913  CG  ASP B  85      55.420  15.690  54.110  1.00  0.00           C
ATOM   2914  OD1 ASP B  85      54.650  16.520  54.630  1.00  0.00           O
ATOM   2915  OD2 ASP B  85      55.970  14.780  54.760  1.00  0.00           O
ATOM   2916  C   ASP B  85      57.080  15.970  50.620  1.00  0.00           C
ATOM   2917  O   ASP B  85      58.090  15.270  50.530  1.00  0.00           O
ATOM   2918  N   TYR B  86      56.380  16.310  49.550  1.00  0.00           N
ATOM   2919  H   TYR B  86      55.960  17.210  49.430  1.00  0.00           H
ATOM   2920  CA  TYR B  86      56.500  15.500  48.330  1.00  0.00           C
ATOM   2921  CB  TYR B  86      55.100  15.140  47.830  1.00  0.00           C
ATOM   2922  CG  TYR B  86      54.230  14.310  48.770  1.00  0.00           C
ATOM   2923  CD1 TYR B  86      54.410  12.950  49.030  1.00  0.00           C
ATOM   2924  HD1 TYR B  86      55.090  12.420  48.370  1.00  0.00           H
ATOM   2925  CD2 TYR B  86      53.200  14.890  49.500  1.00  0.00           C
ATOM   2926  HD2 TYR B  86      52.820  15.880  49.210  1.00  0.00           H
ATOM   2927  CE1 TYR B  86      53.700  12.290  50.020  1.00  0.00           C
ATOM   2928  HE1 TYR B  86      53.550  11.210  49.910  1.00  0.00           H
ATOM   2929  CE2 TYR B  86      52.420  14.250  50.450  1.00  0.00           C
ATOM   2930  HE2 TYR B  86      51.580  14.810  50.870  1.00  0.00           H
ATOM   2931  CZ  TYR B  86      52.740  12.940  50.790  1.00  0.00           C
ATOM   2932  OH  TYR B  86      52.320  12.280  51.900  1.00  0.00           O
ATOM   2933  HH  TYR B  86      53.160  12.000  52.360  1.00  0.00           H
ATOM   2934  C   TYR B  86      57.230  16.280  47.230  1.00  0.00           C
ATOM   2935  O   TYR B  86      57.140  17.500  47.100  1.00  0.00           O
ATOM   2936  N   ASP B  87      57.900  15.480  46.400  1.00  0.00           N
ATOM   2937  H   ASP B  87      57.990  14.500  46.530  1.00  0.00           H
ATOM   2938  CA  ASP B  87      58.720  15.970  45.280  1.00  0.00           C
ATOM   2939  CB  ASP B  87      59.430  14.840  44.520  1.00  0.00           C
ATOM   2940  CG  ASP B  87      60.130  13.710  45.270  1.00  0.00           C
ATOM   2941  OD1 ASP B  87      61.370  13.570  45.150  1.00  0.00           O
ATOM   2942  OD2 ASP B  87      59.390  12.900  45.860  1.00  0.00           O
ATOM   2943  C   ASP B  87      57.830  16.750  44.320  1.00  0.00           C
ATOM   2944  O   ASP B  87      56.610  16.860  44.470  1.00  0.00           O
ATOM   2945  N   VAL B  88      58.440  17.560  43.460  1.00  0.00           N
ATOM   2946  H   VAL B  88      59.430  17.630  43.340  1.00  0.00           H
ATOM   2947  CA  VAL B  88      57.770  18.200  42.320  1.00  0.00           C
ATOM   2948  CB  VAL B  88      58.740  19.050  41.480  1.00  0.00           C
ATOM   2949  CG1 VAL B  88      58.030  19.860  40.390  1.00  0.00           C
ATOM   2950  CG2 VAL B  88      59.620  19.940  42.360  1.00  0.00           C
ATOM   2951  C   VAL B  88      56.870  17.400  41.380  1.00  0.00           C
ATOM   2952  O   VAL B  88      57.310  16.430  40.760  1.00  0.00           O
ATOM   2953  N   CYS B  89      55.610  17.800  41.260  1.00  0.00           N
ATOM   2954  H   CYS B  89      55.320  18.650  41.690  1.00  0.00           H
ATOM   2955  CA  CYS B  89      54.640  16.910  40.590  1.00  0.00           C
ATOM   2956  CB  CYS B  89      53.490  16.640  41.550  1.00  0.00           C
ATOM   2957  SG  CYS B  89      53.970  15.490  42.890  1.00  0.00           S
ATOM   2958  C   CYS B  89      54.080  17.500  39.290  1.00  0.00           C
ATOM   2959  O   CYS B  89      53.600  18.640  39.310  1.00  0.00           O
ATOM   2960  N   VAL B  90      54.240  16.700  38.250  1.00  0.00           N
ATOM   2961  H   VAL B  90      54.630  15.780  38.390  1.00  0.00           H
ATOM   2962  CA  VAL B  90      53.580  16.860  36.950  1.00  0.00           C
ATOM   2963  CB  VAL B  90      54.480  16.360  35.820  1.00  0.00           C
ATOM   2964  CG1 VAL B  90      54.020  16.660  34.390  1.00  0.00           C
ATOM   2965  CG2 VAL B  90      55.800  17.080  36.060  1.00  0.00           C
ATOM   2966  C   VAL B  90      52.180  16.260  36.840  1.00  0.00           C
ATOM   2967  O   VAL B  90      52.120  15.040  36.670  1.00  0.00           O
ATOM   2968  N   CYS B  91      51.170  17.120  36.940  1.00  0.00           N
ATOM   2969  H   CYS B  91      51.270  18.110  37.040  1.00  0.00           H
ATOM   2970  CA  CYS B  91      49.750  16.740  37.100  1.00  0.00           C
ATOM   2971  CB  CYS B  91      49.120  17.770  38.030  1.00  0.00           C
ATOM   2972  SG  CYS B  91      50.130  18.420  39.400  1.00  0.00           S
ATOM   2973  HG  CYS B  91      50.970  17.390  39.540  1.00  0.00           H
ATOM   2974  C   CYS B  91      49.020  16.640  35.760  1.00  0.00           C
ATOM   2975  O   CYS B  91      48.880  17.700  35.150  1.00  0.00           O
ATOM   2976  N   HIS B  92      48.810  15.430  35.250  1.00  0.00           N
ATOM   2977  H   HIS B  92      49.150  14.590  35.690  1.00  0.00           H
ATOM   2978  CA  HIS B  92      48.330  15.180  33.890  1.00  0.00           C
ATOM   2979  CB  HIS B  92      49.500  14.660  33.050  1.00  0.00           C
ATOM   2980  CG  HIS B  92      50.120  13.370  33.600  1.00  0.00           C
ATOM   2981  ND1 HIS B  92      51.120  13.310  34.470  1.00  0.00           N
ATOM   2982  HD1 HIS B  92      51.250  13.950  35.230  1.00  0.00           H
ATOM   2983  CD2 HIS B  92      49.860  12.180  33.050  1.00  0.00           C
ATOM   2984  HD2 HIS B  92      49.110  11.840  32.340  1.00  0.00           H
ATOM   2985  CE1 HIS B  92      51.450  12.030  34.530  1.00  0.00           C
ATOM   2986  HE1 HIS B  92      52.190  11.610  35.210  1.00  0.00           H
ATOM   2987  NE2 HIS B  92      50.710  11.360  33.650  1.00  0.00           N
ATOM   2988  C   HIS B  92      47.220  14.140  33.750  1.00  0.00           C
ATOM   2989  O   HIS B  92      47.140  13.200  34.540  1.00  0.00           O
ATOM   2990  N   SER B  93      46.280  14.280  32.820  1.00  0.00           N
ATOM   2991  H   SER B  93      46.440  14.880  32.040  1.00  0.00           H
ATOM   2992  CA  SER B  93      45.190  13.320  32.640  1.00  0.00           C
ATOM   2993  CB  SER B  93      43.940  13.890  31.980  1.00  0.00           C
ATOM   2994  OG  SER B  93      44.230  14.720  30.840  1.00  0.00           O
ATOM   2995  HG  SER B  93      43.960  14.300  29.970  1.00  0.00           H
ATOM   2996  C   SER B  93      45.680  11.990  32.060  1.00  0.00           C
ATOM   2997  O   SER B  93      46.480  11.990  31.120  1.00  0.00           O
ATOM   2998  N   GLU B  94      45.060  10.920  32.540  1.00  0.00           N
ATOM   2999  H   GLU B  94      44.140  11.040  32.910  1.00  0.00           H
ATOM   3000  CA  GLU B  94      45.500   9.530  32.330  1.00  0.00           C
ATOM   3001  CB  GLU B  94      44.660   8.550  33.170  1.00  0.00           C
ATOM   3002  CG  GLU B  94      45.310   7.210  33.500  1.00  0.00           C
ATOM   3003  CD  GLU B  94      44.290   6.420  34.320  1.00  0.00           C
ATOM   3004  OE1 GLU B  94      43.230   6.080  33.740  1.00  0.00           O
ATOM   3005  OE2 GLU B  94      44.480   6.320  35.550  1.00  0.00           O
ATOM   3006  C   GLU B  94      45.540   9.010  30.900  1.00  0.00           C
ATOM   3007  O   GLU B  94      46.450   8.290  30.490  1.00  0.00           O
ATOM   3008  N   GLU B  95      44.610   9.380  30.010  1.00  0.00           N
ATOM   3009  H   GLU B  95      43.780   9.860  30.290  1.00  0.00           H
ATOM   3010  CA  GLU B  95      44.710   9.020  28.590  1.00  0.00           C
ATOM   3011  CB  GLU B  95      43.350   8.460  28.170  1.00  0.00           C
ATOM   3012  CG  GLU B  95      43.600   7.220  27.310  1.00  0.00           C
ATOM   3013  CD  GLU B  95      42.280   6.490  27.030  1.00  0.00           C
ATOM   3014  OE1 GLU B  95      41.370   7.160  26.510  1.00  0.00           O
ATOM   3015  OE2 GLU B  95      42.110   5.420  27.650  1.00  0.00           O
ATOM   3016  C   GLU B  95      45.260  10.060  27.620  1.00  0.00           C
ATOM   3017  O   GLU B  95      45.410   9.840  26.420  1.00  0.00           O
ATOM   3018  N   ASP B  96      45.360  11.310  28.080  1.00  0.00           N
ATOM   3019  H   ASP B  96      44.730  11.760  28.710  1.00  0.00           H
ATOM   3020  CA  ASP B  96      46.200  12.260  27.340  1.00  0.00           C
ATOM   3021  CB  ASP B  96      46.150  13.680  27.930  1.00  0.00           C
ATOM   3022  CG  ASP B  96      44.740  14.180  27.620  1.00  0.00           C
ATOM   3023  OD1 ASP B  96      44.460  14.620  26.480  1.00  0.00           O
ATOM   3024  OD2 ASP B  96      43.810  13.820  28.370  1.00  0.00           O
ATOM   3025  C   ASP B  96      47.670  11.820  27.260  1.00  0.00           C
ATOM   3026  O   ASP B  96      48.240  12.000  26.180  1.00  0.00           O
ATOM   3027  N   LEU B  97      48.340  11.700  28.400  1.00  0.00           N
ATOM   3028  H   LEU B  97      47.910  11.540  29.290  1.00  0.00           H
ATOM   3029  CA  LEU B  97      49.720  11.220  28.540  1.00  0.00           C
ATOM   3030  CB  LEU B  97      49.990   9.940  27.750  1.00  0.00           C
ATOM   3031  CG  LEU B  97      49.390   8.710  28.440  1.00  0.00           C
ATOM   3032  CD1 LEU B  97      49.720   7.430  27.670  1.00  0.00           C
ATOM   3033  CD2 LEU B  97      49.920   8.660  29.880  1.00  0.00           C
ATOM   3034  C   LEU B  97      50.740  12.300  28.150  1.00  0.00           C
ATOM   3035  O   LEU B  97      51.870  12.140  28.590  1.00  0.00           O
ATOM   3036  N   VAL B  98      50.410  13.250  27.280  1.00  0.00           N
ATOM   3037  H   VAL B  98      49.480  13.290  26.890  1.00  0.00           H
ATOM   3038  CA  VAL B  98      51.260  14.340  26.770  1.00  0.00           C
ATOM   3039  CB  VAL B  98      50.440  15.200  25.800  1.00  0.00           C
ATOM   3040  CG1 VAL B  98      50.140  14.400  24.540  1.00  0.00           C
ATOM   3041  CG2 VAL B  98      49.240  15.810  26.530  1.00  0.00           C
ATOM   3042  C   VAL B  98      52.060  15.190  27.760  1.00  0.00           C
ATOM   3043  O   VAL B  98      51.570  15.550  28.820  1.00  0.00           O
ATOM   3044  N   ALA B  99      53.330  15.470  27.450  1.00  0.00           N
ATOM   3045  H   ALA B  99      53.590  15.280  26.500  1.00  0.00           H
ATOM   3046  CA  ALA B  99      54.310  16.320  28.120  1.00  0.00           C
ATOM   3047  CB  ALA B  99      53.910  17.770  27.860  1.00  0.00           C
ATOM   3048  C   ALA B  99      54.850  15.890  29.490  1.00  0.00           C
ATOM   3049  O   ALA B  99      55.960  16.260  29.870  1.00  0.00           O
ATOM   3050  N   ALA B 100      54.100  15.000  30.130  1.00  0.00           N
ATOM   3051  H   ALA B 100      53.150  14.920  29.830  1.00  0.00           H
ATOM   3052  CA  ALA B 100      54.540  14.360  31.370  1.00  0.00           C
ATOM   3053  CB  ALA B 100      53.510  13.270  31.680  1.00  0.00           C
ATOM   3054  C   ALA B 100      55.980  13.820  31.450  1.00  0.00           C
ATOM   3055  O   ALA B 100      56.690  14.030  32.430  1.00  0.00           O
ATOM   3056  N   GLN B 101      56.390  12.970  30.510  1.00  0.00           N
ATOM   3057  H   GLN B 101      55.730  12.670  29.830  1.00  0.00           H
ATOM   3058  CA  GLN B 101      57.700  12.300  30.610  1.00  0.00           C
ATOM   3059  CB  GLN B 101      57.650  11.030  29.760  1.00  0.00           C
ATOM   3060  CG  GLN B 101      56.910   9.940  30.520  1.00  0.00           C
ATOM   3061  CD  GLN B 101      57.190   8.540  29.970  1.00  0.00           C
ATOM   3062  OE1 GLN B 101      58.230   7.950  30.230  1.00  0.00           O
ATOM   3063  NE2 GLN B 101      56.340   7.990  29.110  1.00  0.00           N
ATOM   3064 1HE2 GLN B 101      55.470   8.370  28.790  1.00  0.00           H
ATOM   3065 2HE2 GLN B 101      56.690   7.150  28.690  1.00  0.00           H
ATOM   3066  C   GLN B 101      58.970  13.110  30.360  1.00  0.00           C
ATOM   3067  O   GLN B 101      60.010  13.130  31.010  1.00  0.00           O
ATOM   3068  N   ASP B 102      58.810  13.990  29.370  1.00  0.00           N
ATOM   3069  H   ASP B 102      58.010  13.910  28.770  1.00  0.00           H
ATOM   3070  CA  ASP B 102      59.720  15.080  28.990  1.00  0.00           C
ATOM   3071  CB  ASP B 102      59.140  15.810  27.780  1.00  0.00           C
ATOM   3072  CG  ASP B 102      59.230  15.090  26.430  1.00  0.00           C
ATOM   3073  OD1 ASP B 102      60.190  15.260  25.660  1.00  0.00           O
ATOM   3074  OD2 ASP B 102      58.330  14.260  26.190  1.00  0.00           O
ATOM   3075  C   ASP B 102      60.010  16.080  30.100  1.00  0.00           C
ATOM   3076  O   ASP B 102      61.160  16.370  30.450  1.00  0.00           O
ATOM   3077  N   LEU B 103      58.980  16.460  30.860  1.00  0.00           N
ATOM   3078  H   LEU B 103      58.040  16.500  30.530  1.00  0.00           H
ATOM   3079  CA  LEU B 103      59.210  17.300  32.040  1.00  0.00           C
ATOM   3080  CB  LEU B 103      57.930  18.050  32.410  1.00  0.00           C
ATOM   3081  CG  LEU B 103      57.810  19.320  31.570  1.00  0.00           C
ATOM   3082  CD1 LEU B 103      56.410  19.940  31.570  1.00  0.00           C
ATOM   3083  CD2 LEU B 103      58.660  20.340  32.330  1.00  0.00           C
ATOM   3084  C   LEU B 103      59.870  16.640  33.240  1.00  0.00           C
ATOM   3085  O   LEU B 103      60.700  17.340  33.820  1.00  0.00           O
ATOM   3086  N   VAL B 104      59.630  15.370  33.560  1.00  0.00           N
ATOM   3087  H   VAL B 104      58.690  15.070  33.410  1.00  0.00           H
ATOM   3088  CA  VAL B 104      60.330  14.590  34.590  1.00  0.00           C
ATOM   3089  CB  VAL B 104      59.810  13.150  34.680  1.00  0.00           C
ATOM   3090  CG1 VAL B 104      60.690  12.270  35.570  1.00  0.00           C
ATOM   3091  CG2 VAL B 104      58.370  13.120  35.220  1.00  0.00           C
ATOM   3092  C   VAL B 104      61.820  14.620  34.230  1.00  0.00           C
ATOM   3093  O   VAL B 104      62.680  15.080  34.990  1.00  0.00           O
ATOM   3094  N   SER B 105      62.010  14.260  32.970  1.00  0.00           N
ATOM   3095  H   SER B 105      61.230  14.040  32.380  1.00  0.00           H
ATOM   3096  CA  SER B 105      63.360  14.380  32.380  1.00  0.00           C
ATOM   3097  CB  SER B 105      63.370  14.020  30.890  1.00  0.00           C
ATOM   3098  OG  SER B 105      62.920  12.680  30.730  1.00  0.00           O
ATOM   3099  HG  SER B 105      62.100  12.790  30.170  1.00  0.00           H
ATOM   3100  C   SER B 105      64.120  15.700  32.470  1.00  0.00           C
ATOM   3101  O   SER B 105      65.310  15.670  32.800  1.00  0.00           O
ATOM   3102  N   TYR B 106      63.420  16.820  32.290  1.00  0.00           N
ATOM   3103  H   TYR B 106      62.460  16.690  32.060  1.00  0.00           H
ATOM   3104  CA  TYR B 106      64.020  18.150  32.490  1.00  0.00           C
ATOM   3105  CB  TYR B 106      63.380  19.270  31.680  1.00  0.00           C
ATOM   3106  CG  TYR B 106      64.260  20.370  31.080  1.00  0.00           C
ATOM   3107  CD1 TYR B 106      64.950  20.100  29.900  1.00  0.00           C
ATOM   3108  HD1 TYR B 106      64.800  19.130  29.420  1.00  0.00           H
ATOM   3109  CD2 TYR B 106      64.370  21.600  31.700  1.00  0.00           C
ATOM   3110  HD2 TYR B 106      63.850  21.740  32.650  1.00  0.00           H
ATOM   3111  CE1 TYR B 106      65.850  21.000  29.340  1.00  0.00           C
ATOM   3112  HE1 TYR B 106      66.040  21.040  28.260  1.00  0.00           H
ATOM   3113  CE2 TYR B 106      65.180  22.540  31.070  1.00  0.00           C
ATOM   3114  HE2 TYR B 106      65.220  23.500  31.580  1.00  0.00           H
ATOM   3115  CZ  TYR B 106      65.970  22.230  29.970  1.00  0.00           C
ATOM   3116  OH  TYR B 106      67.200  22.750  29.750  1.00  0.00           O
ATOM   3117  HH  TYR B 106      67.900  22.080  29.490  1.00  0.00           H
ATOM   3118  C   TYR B 106      64.330  18.570  33.930  1.00  0.00           C
ATOM   3119  O   TYR B 106      65.380  19.200  34.070  1.00  0.00           O
ATOM   3120  N   LEU B 107      63.510  18.120  34.870  1.00  0.00           N
ATOM   3121  H   LEU B 107      62.660  17.620  34.700  1.00  0.00           H
ATOM   3122  CA  LEU B 107      63.770  18.450  36.280  1.00  0.00           C
ATOM   3123  CB  LEU B 107      62.570  18.270  37.210  1.00  0.00           C
ATOM   3124  CG  LEU B 107      61.350  19.110  36.820  1.00  0.00           C
ATOM   3125  CD1 LEU B 107      60.080  18.670  37.550  1.00  0.00           C
ATOM   3126  CD2 LEU B 107      61.730  20.590  36.940  1.00  0.00           C
ATOM   3127  C   LEU B 107      64.970  17.700  36.860  1.00  0.00           C
ATOM   3128  O   LEU B 107      65.810  18.260  37.560  1.00  0.00           O
ATOM   3129  N   GLU B 108      65.090  16.420  36.510  1.00  0.00           N
ATOM   3130  H   GLU B 108      64.420  15.970  35.930  1.00  0.00           H
ATOM   3131  CA  GLU B 108      66.370  15.690  36.620  1.00  0.00           C
ATOM   3132  CB  GLU B 108      66.320  14.310  35.970  1.00  0.00           C
ATOM   3133  CG  GLU B 108      65.280  13.320  36.500  1.00  0.00           C
ATOM   3134  CD  GLU B 108      65.440  12.980  37.980  1.00  0.00           C
ATOM   3135  OE1 GLU B 108      66.350  12.210  38.370  1.00  0.00           O
ATOM   3136  OE2 GLU B 108      64.780  13.510  38.900  1.00  0.00           O
ATOM   3137  C   GLU B 108      67.490  16.300  35.780  1.00  0.00           C
ATOM   3138  O   GLU B 108      67.250  17.150  34.920  1.00  0.00           O
ATOM   3139  N   GLY B 109      68.630  16.310  36.470  1.00  0.00           N
ATOM   3140  H   GLY B 109      68.670  16.100  37.440  1.00  0.00           H
ATOM   3141  CA  GLY B 109      69.880  16.770  35.860  1.00  0.00           C
ATOM   3142  C   GLY B 109      70.260  18.230  36.090  1.00  0.00           C
ATOM   3143  O   GLY B 109      69.410  19.110  35.930  1.00  0.00           O
ATOM   3144  N   SER B 110      71.520  18.440  36.470  1.00  0.00           N
ATOM   3145  H   SER B 110      71.960  17.680  36.950  1.00  0.00           H
ATOM   3146  CA  SER B 110      72.150  19.760  36.620  1.00  0.00           C
ATOM   3147  CB  SER B 110      73.600  19.650  37.100  1.00  0.00           C
ATOM   3148  OG  SER B 110      73.620  19.180  38.450  1.00  0.00           O
ATOM   3149  HG  SER B 110      74.560  19.240  38.800  1.00  0.00           H
ATOM   3150  C   SER B 110      72.120  20.610  35.350  1.00  0.00           C
ATOM   3151  O   SER B 110      72.780  20.330  34.360  1.00  0.00           O
ATOM   3152  N   THR B 111      71.010  21.350  35.270  1.00  0.00           N
ATOM   3153  H   THR B 111      70.140  21.060  35.660  1.00  0.00           H
ATOM   3154  CA  THR B 111      70.830  22.330  34.190  1.00  0.00           C
ATOM   3155  CB  THR B 111      69.360  22.740  34.210  1.00  0.00           C
ATOM   3156  OG1 THR B 111      68.520  21.580  34.180  1.00  0.00           O
ATOM   3157  HG1 THR B 111      68.400  21.170  33.270  1.00  0.00           H
ATOM   3158  CG2 THR B 111      69.080  23.650  33.020  1.00  0.00           C
ATOM   3159  C   THR B 111      71.700  23.560  34.460  1.00  0.00           C
ATOM   3160  O   THR B 111      71.580  24.060  35.580  1.00  0.00           O
ATOM   3161  N   ALA B 112      72.370  24.020  33.410  1.00  0.00           N
ATOM   3162  H   ALA B 112      72.510  23.420  32.630  1.00  0.00           H
ATOM   3163  CA  ALA B 112      73.230  25.210  33.450  1.00  0.00           C
ATOM   3164  CB  ALA B 112      74.550  25.090  32.680  1.00  0.00           C
ATOM   3165  C   ALA B 112      72.450  26.420  32.930  1.00  0.00           C
ATOM   3166  O   ALA B 112      72.450  26.800  31.760  1.00  0.00           O
ATOM   3167  N   SER B 113      71.680  27.020  33.830  1.00  0.00           N
ATOM   3168  H   SER B 113      71.780  26.810  34.800  1.00  0.00           H
ATOM   3169  CA  SER B 113      70.720  28.120  33.600  1.00  0.00           C
ATOM   3170  CB  SER B 113      69.360  27.460  33.410  1.00  0.00           C
ATOM   3171  OG  SER B 113      68.550  28.500  32.840  1.00  0.00           O
ATOM   3172  HG  SER B 113      67.950  28.680  33.610  1.00  0.00           H
ATOM   3173  C   SER B 113      70.670  28.930  34.890  1.00  0.00           C
ATOM   3174  O   SER B 113      70.780  28.360  35.980  1.00  0.00           O
ATOM   3175  N   LEU B 114      70.050  30.100  34.860  1.00  0.00           N
ATOM   3176  H   LEU B 114      69.320  30.210  34.180  1.00  0.00           H
ATOM   3177  CA  LEU B 114      70.320  31.180  35.830  1.00  0.00           C
ATOM   3178  CB  LEU B 114      69.690  32.560  35.610  1.00  0.00           C
ATOM   3179  CG  LEU B 114      70.260  33.300  34.400  1.00  0.00           C
ATOM   3180  CD1 LEU B 114      69.410  34.420  33.790  1.00  0.00           C
ATOM   3181  CD2 LEU B 114      71.590  33.920  34.820  1.00  0.00           C
ATOM   3182  C   LEU B 114      70.090  30.800  37.290  1.00  0.00           C
ATOM   3183  O   LEU B 114      71.020  30.810  38.090  1.00  0.00           O
ATOM   3184  N   ARG B 115      68.830  30.450  37.560  1.00  0.00           N
ATOM   3185  H   ARG B 115      68.180  30.340  36.810  1.00  0.00           H
ATOM   3186  CA  ARG B 115      68.440  30.120  38.940  1.00  0.00           C
ATOM   3187  CB  ARG B 115      66.930  30.210  39.130  1.00  0.00           C
ATOM   3188  CG  ARG B 115      66.590  30.840  40.480  1.00  0.00           C
ATOM   3189  CD  ARG B 115      66.930  32.320  40.630  1.00  0.00           C
ATOM   3190  NE  ARG B 115      66.980  32.760  42.030  1.00  0.00           N
ATOM   3191  HE  ARG B 115      67.840  32.500  42.460  1.00  0.00           H
ATOM   3192  CZ  ARG B 115      66.110  33.670  42.510  1.00  0.00           C
ATOM   3193  NH1 ARG B 115      65.350  34.340  41.630  1.00  0.00           N
ATOM   3194 1HH1 ARG B 115      65.480  34.240  40.650  1.00  0.00           H
ATOM   3195 2HH1 ARG B 115      64.470  34.670  41.970  1.00  0.00           H
ATOM   3196  NH2 ARG B 115      66.020  33.830  43.840  1.00  0.00           N
ATOM   3197 1HH2 ARG B 115      66.520  33.340  44.550  1.00  0.00           H
ATOM   3198 2HH2 ARG B 115      65.370  34.530  44.150  1.00  0.00           H
ATOM   3199  C   ARG B 115      69.010  28.760  39.360  1.00  0.00           C
ATOM   3200  O   ARG B 115      69.610  28.650  40.430  1.00  0.00           O
ATOM   3201  N   CYS B 116      69.050  27.830  38.410  1.00  0.00           N
ATOM   3202  H   CYS B 116      68.770  28.030  37.470  1.00  0.00           H
ATOM   3203  CA  CYS B 116      69.510  26.450  38.670  1.00  0.00           C
ATOM   3204  CB  CYS B 116      69.390  25.810  37.290  1.00  0.00           C
ATOM   3205  SG  CYS B 116      67.630  25.530  36.880  1.00  0.00           S
ATOM   3206  HG  CYS B 116      67.220  26.590  36.200  1.00  0.00           H
ATOM   3207  C   CYS B 116      70.960  26.360  39.120  1.00  0.00           C
ATOM   3208  O   CYS B 116      71.280  25.440  39.860  1.00  0.00           O
ATOM   3209  N   PHE B 117      71.820  27.340  38.830  1.00  0.00           N
ATOM   3210  H   PHE B 117      71.580  28.120  38.260  1.00  0.00           H
ATOM   3211  CA  PHE B 117      73.240  27.480  39.190  1.00  0.00           C
ATOM   3212  CB  PHE B 117      73.890  28.690  38.520  1.00  0.00           C
ATOM   3213  CG  PHE B 117      74.420  28.640  37.080  1.00  0.00           C
ATOM   3214  CD1 PHE B 117      75.270  27.570  36.820  1.00  0.00           C
ATOM   3215  HD1 PHE B 117      75.470  26.890  37.650  1.00  0.00           H
ATOM   3216  CD2 PHE B 117      73.880  29.530  36.160  1.00  0.00           C
ATOM   3217  HD2 PHE B 117      73.250  30.370  36.460  1.00  0.00           H
ATOM   3218  CE1 PHE B 117      75.520  27.360  35.470  1.00  0.00           C
ATOM   3219  HE1 PHE B 117      75.900  26.380  35.190  1.00  0.00           H
ATOM   3220  CE2 PHE B 117      74.130  29.260  34.820  1.00  0.00           C
ATOM   3221  HE2 PHE B 117      73.660  29.910  34.080  1.00  0.00           H
ATOM   3222  CZ  PHE B 117      74.990  28.220  34.510  1.00  0.00           C
ATOM   3223  HZ  PHE B 117      75.340  27.960  33.510  1.00  0.00           H
ATOM   3224  C   PHE B 117      73.570  27.560  40.680  1.00  0.00           C
ATOM   3225  O   PHE B 117      74.600  27.030  41.090  1.00  0.00           O
ATOM   3226  N   LEU B 118      72.630  27.990  41.520  1.00  0.00           N
ATOM   3227  H   LEU B 118      71.730  28.160  41.120  1.00  0.00           H
ATOM   3228  CA  LEU B 118      72.790  28.220  42.960  1.00  0.00           C
ATOM   3229  CB  LEU B 118      71.870  29.330  43.470  1.00  0.00           C
ATOM   3230  CG  LEU B 118      72.260  30.770  43.100  1.00  0.00           C
ATOM   3231  CD1 LEU B 118      71.030  31.660  43.000  1.00  0.00           C
ATOM   3232  CD2 LEU B 118      73.300  31.290  44.100  1.00  0.00           C
ATOM   3233  C   LEU B 118      72.480  26.900  43.680  1.00  0.00           C
ATOM   3234  O   LEU B 118      71.370  26.660  44.130  1.00  0.00           O
ATOM   3235  N   GLN B 119      73.490  26.030  43.720  1.00  0.00           N
ATOM   3236  H   GLN B 119      74.340  26.320  43.280  1.00  0.00           H
ATOM   3237  CA  GLN B 119      73.360  24.700  44.340  1.00  0.00           C
ATOM   3238  CB  GLN B 119      74.310  23.700  43.690  1.00  0.00           C
ATOM   3239  CG  GLN B 119      73.980  22.250  44.020  1.00  0.00           C
ATOM   3240  CD  GLN B 119      72.740  21.740  43.280  1.00  0.00           C
ATOM   3241  OE1 GLN B 119      72.600  21.840  42.060  1.00  0.00           O
ATOM   3242  NE2 GLN B 119      71.980  21.020  44.090  1.00  0.00           N
ATOM   3243 1HE2 GLN B 119      72.060  20.980  45.090  1.00  0.00           H
ATOM   3244 2HE2 GLN B 119      71.320  20.430  43.630  1.00  0.00           H
ATOM   3245  C   GLN B 119      73.590  24.830  45.850  1.00  0.00           C
ATOM   3246  O   GLN B 119      74.650  25.330  46.200  1.00  0.00           O
ATOM   3247  N   LEU B 120      72.600  24.470  46.660  1.00  0.00           N
ATOM   3248  H   LEU B 120      71.850  23.870  46.390  1.00  0.00           H
ATOM   3249  CA  LEU B 120      72.510  24.930  48.050  1.00  0.00           C
ATOM   3250  CB  LEU B 120      71.240  25.780  48.170  1.00  0.00           C
ATOM   3251  CG  LEU B 120      71.360  27.230  47.690  1.00  0.00           C
ATOM   3252  CD1 LEU B 120      70.020  27.950  47.620  1.00  0.00           C
ATOM   3253  CD2 LEU B 120      72.270  27.980  48.670  1.00  0.00           C
ATOM   3254  C   LEU B 120      72.590  23.920  49.200  1.00  0.00           C
ATOM   3255  O   LEU B 120      72.950  22.750  49.050  1.00  0.00           O
ATOM   3256  N   ARG B 121      72.250  24.370  50.400  1.00  0.00           N
ATOM   3257  H   ARG B 121      71.890  25.300  50.490  1.00  0.00           H
ATOM   3258  CA  ARG B 121      72.290  23.670  51.690  1.00  0.00           C
ATOM   3259  CB  ARG B 121      72.100  24.720  52.790  1.00  0.00           C
ATOM   3260  CG  ARG B 121      71.970  24.240  54.240  1.00  0.00           C
ATOM   3261  CD  ARG B 121      73.220  23.470  54.660  1.00  0.00           C
ATOM   3262  NE  ARG B 121      73.000  22.670  55.880  1.00  0.00           N
ATOM   3263  HE  ARG B 121      73.400  22.990  56.730  1.00  0.00           H
ATOM   3264  CZ  ARG B 121      72.430  21.460  55.950  1.00  0.00           C
ATOM   3265  NH1 ARG B 121      72.190  20.660  54.900  1.00  0.00           N
ATOM   3266 1HH1 ARG B 121      72.520  20.870  53.990  1.00  0.00           H
ATOM   3267 2HH1 ARG B 121      71.850  19.740  55.130  1.00  0.00           H
ATOM   3268  NH2 ARG B 121      72.230  20.850  57.130  1.00  0.00           N
ATOM   3269 1HH2 ARG B 121      72.500  21.360  57.940  1.00  0.00           H
ATOM   3270 2HH2 ARG B 121      71.740  19.970  57.170  1.00  0.00           H
ATOM   3271  C   ARG B 121      71.400  22.430  51.750  1.00  0.00           C
ATOM   3272  O   ARG B 121      71.790  21.320  52.120  1.00  0.00           O
ATOM   3273  N   ASP B 122      70.130  22.650  51.450  1.00  0.00           N
ATOM   3274  H   ASP B 122      69.850  23.510  51.010  1.00  0.00           H
ATOM   3275  CA  ASP B 122      69.030  21.680  51.480  1.00  0.00           C
ATOM   3276  CB  ASP B 122      67.650  22.320  51.670  1.00  0.00           C
ATOM   3277  CG  ASP B 122      66.380  21.460  51.710  1.00  0.00           C
ATOM   3278  OD1 ASP B 122      66.100  20.950  52.810  1.00  0.00           O
ATOM   3279  OD2 ASP B 122      65.640  21.410  50.710  1.00  0.00           O
ATOM   3280  C   ASP B 122      69.020  20.690  50.310  1.00  0.00           C
ATOM   3281  O   ASP B 122      69.520  21.100  49.260  1.00  0.00           O
ATOM   3282  N   ALA B 123      68.460  19.500  50.480  1.00  0.00           N
ATOM   3283  H   ALA B 123      67.960  19.260  51.320  1.00  0.00           H
ATOM   3284  CA  ALA B 123      68.530  18.550  49.360  1.00  0.00           C
ATOM   3285  CB  ALA B 123      68.410  17.160  49.980  1.00  0.00           C
ATOM   3286  C   ALA B 123      67.590  18.820  48.180  1.00  0.00           C
ATOM   3287  O   ALA B 123      67.920  18.660  47.010  1.00  0.00           O
ATOM   3288  N   THR B 124      66.430  19.430  48.410  1.00  0.00           N
ATOM   3289  H   THR B 124      66.130  19.700  49.330  1.00  0.00           H
ATOM   3290  CA  THR B 124      65.420  19.630  47.370  1.00  0.00           C
ATOM   3291  CB  THR B 124      64.010  19.970  47.840  1.00  0.00           C
ATOM   3292  OG1 THR B 124      63.920  21.130  48.680  1.00  0.00           O
ATOM   3293  HG1 THR B 124      64.530  21.060  49.470  1.00  0.00           H
ATOM   3294  CG2 THR B 124      63.230  18.800  48.460  1.00  0.00           C
ATOM   3295  C   THR B 124      65.660  20.680  46.280  1.00  0.00           C
ATOM   3296  O   THR B 124      65.690  20.190  45.150  1.00  0.00           O
ATOM   3297  N   PRO B 125      66.020  21.940  46.530  1.00  0.00           N
ATOM   3298  CA  PRO B 125      66.430  22.840  45.440  1.00  0.00           C
ATOM   3299  CB  PRO B 125      66.440  24.210  46.110  1.00  0.00           C
ATOM   3300  CG  PRO B 125      67.080  23.860  47.460  1.00  0.00           C
ATOM   3301  CD  PRO B 125      66.390  22.540  47.820  1.00  0.00           C
ATOM   3302  C   PRO B 125      67.760  22.470  44.790  1.00  0.00           C
ATOM   3303  O   PRO B 125      68.270  21.360  44.880  1.00  0.00           O
ATOM   3304  N   GLY B 126      68.250  23.460  44.050  1.00  0.00           N
ATOM   3305  H   GLY B 126      67.660  24.260  43.910  1.00  0.00           H
ATOM   3306  CA  GLY B 126      69.480  23.410  43.260  1.00  0.00           C
ATOM   3307  C   GLY B 126      69.140  23.200  41.780  1.00  0.00           C
ATOM   3308  O   GLY B 126      68.010  22.970  41.360  1.00  0.00           O
ATOM   3309  N   GLY B 127      70.140  22.690  41.060  1.00  0.00           N
ATOM   3310  H   GLY B 127      71.060  22.590  41.440  1.00  0.00           H
ATOM   3311  CA  GLY B 127      70.000  22.320  39.650  1.00  0.00           C
ATOM   3312  C   GLY B 127      69.330  20.990  39.290  1.00  0.00           C
ATOM   3313  O   GLY B 127      68.420  21.010  38.450  1.00  0.00           O
ATOM   3314  N   ALA B 128      69.640  19.940  40.040  1.00  0.00           N
ATOM   3315  H   ALA B 128      70.460  19.940  40.610  1.00  0.00           H
ATOM   3316  CA  ALA B 128      68.920  18.660  39.960  1.00  0.00           C
ATOM   3317  CB  ALA B 128      69.820  17.440  40.180  1.00  0.00           C
ATOM   3318  C   ALA B 128      67.660  18.560  40.810  1.00  0.00           C
ATOM   3319  O   ALA B 128      67.690  18.000  41.910  1.00  0.00           O
ATOM   3320  N   ILE B 129      66.560  19.160  40.370  1.00  0.00           N
ATOM   3321  H   ILE B 129      66.530  19.510  39.430  1.00  0.00           H
ATOM   3322  CA  ILE B 129      65.350  19.320  41.200  1.00  0.00           C
ATOM   3323  CB  ILE B 129      64.480  20.430  40.620  1.00  0.00           C
ATOM   3324  CG1 ILE B 129      65.270  21.740  40.750  1.00  0.00           C
ATOM   3325  CG2 ILE B 129      63.110  20.460  41.290  1.00  0.00           C
ATOM   3326  CD  ILE B 129      64.610  22.900  40.010  1.00  0.00           C
ATOM   3327  C   ILE B 129      64.590  17.990  41.200  1.00  0.00           C
ATOM   3328  O   ILE B 129      64.540  17.310  40.170  1.00  0.00           O
ATOM   3329  N   VAL B 130      64.050  17.630  42.360  1.00  0.00           N
ATOM   3330  H   VAL B 130      63.970  18.310  43.090  1.00  0.00           H
ATOM   3331  CA  VAL B 130      63.310  16.370  42.550  1.00  0.00           C
ATOM   3332  CB  VAL B 130      63.160  16.070  44.040  1.00  0.00           C
ATOM   3333  CG1 VAL B 130      64.550  15.840  44.640  1.00  0.00           C
ATOM   3334  CG2 VAL B 130      62.530  17.220  44.830  1.00  0.00           C
ATOM   3335  C   VAL B 130      62.010  16.110  41.800  1.00  0.00           C
ATOM   3336  O   VAL B 130      61.020  16.790  42.060  1.00  0.00           O
ATOM   3337  N   SER B 131      62.110  15.190  40.840  1.00  0.00           N
ATOM   3338  H   SER B 131      63.000  14.820  40.580  1.00  0.00           H
ATOM   3339  CA  SER B 131      60.950  14.820  40.010  1.00  0.00           C
ATOM   3340  CB  SER B 131      61.270  14.300  38.600  1.00  0.00           C
ATOM   3341  OG  SER B 131      62.090  13.130  38.700  1.00  0.00           O
ATOM   3342  HG  SER B 131      63.010  13.480  38.510  1.00  0.00           H
ATOM   3343  C   SER B 131      59.870  13.860  40.520  1.00  0.00           C
ATOM   3344  O   SER B 131      60.150  12.940  41.290  1.00  0.00           O
ATOM   3345  N   GLU B 132      58.600  14.150  40.270  1.00  0.00           N
ATOM   3346  H   GLU B 132      58.110  15.020  40.210  1.00  0.00           H
ATOM   3347  CA  GLU B 132      57.530  13.160  40.430  1.00  0.00           C
ATOM   3348  CB  GLU B 132      57.010  13.290  41.860  1.00  0.00           C
ATOM   3349  CG  GLU B 132      56.930  12.010  42.700  1.00  0.00           C
ATOM   3350  CD  GLU B 132      55.960  11.020  42.060  1.00  0.00           C
ATOM   3351  OE1 GLU B 132      56.380  10.080  41.340  1.00  0.00           O
ATOM   3352  OE2 GLU B 132      54.770  11.110  42.410  1.00  0.00           O
ATOM   3353  C   GLU B 132      56.310  13.350  39.530  1.00  0.00           C
ATOM   3354  O   GLU B 132      56.240  14.300  38.750  1.00  0.00           O
ATOM   3355  N   LEU B 133      55.390  12.390  39.520  1.00  0.00           N
ATOM   3356  H   LEU B 133      55.460  11.550  40.050  1.00  0.00           H
ATOM   3357  CA  LEU B 133      54.160  12.370  38.720  1.00  0.00           C
ATOM   3358  CB  LEU B 133      54.330  11.100  37.880  1.00  0.00           C
ATOM   3359  CG  LEU B 133      55.320  11.170  36.720  1.00  0.00           C
ATOM   3360  CD1 LEU B 133      55.820   9.870  36.100  1.00  0.00           C
ATOM   3361  CD2 LEU B 133      54.810  12.190  35.710  1.00  0.00           C
ATOM   3362  C   LEU B 133      52.800  12.610  39.390  1.00  0.00           C
ATOM   3363  O   LEU B 133      51.830  12.250  38.730  1.00  0.00           O
ATOM   3364  N   CYS B 134      52.840  12.990  40.660  1.00  0.00           N
ATOM   3365  H   CYS B 134      53.670  12.880  41.220  1.00  0.00           H
ATOM   3366  CA  CYS B 134      51.610  13.200  41.440  1.00  0.00           C
ATOM   3367  CB  CYS B 134      51.770  13.340  42.960  1.00  0.00           C
ATOM   3368  SG  CYS B 134      52.150  14.970  43.680  1.00  0.00           S
ATOM   3369  C   CYS B 134      50.530  14.120  40.880  1.00  0.00           C
ATOM   3370  O   CYS B 134      50.900  15.000  40.100  1.00  0.00           O
ATOM   3371  N   GLN B 135      49.440  14.170  41.630  1.00  0.00           N
ATOM   3372  H   GLN B 135      49.240  13.400  42.240  1.00  0.00           H
ATOM   3373  CA  GLN B 135      48.410  15.230  41.560  1.00  0.00           C
ATOM   3374  CB  GLN B 135      47.240  14.890  42.490  1.00  0.00           C
ATOM   3375  CG  GLN B 135      46.470  13.610  42.170  1.00  0.00           C
ATOM   3376  CD  GLN B 135      45.390  13.320  43.210  1.00  0.00           C
ATOM   3377  OE1 GLN B 135      44.740  14.170  43.820  1.00  0.00           O
ATOM   3378  NE2 GLN B 135      45.020  12.040  43.300  1.00  0.00           N
ATOM   3379 1HE2 GLN B 135      45.390  11.360  42.660  1.00  0.00           H
ATOM   3380 2HE2 GLN B 135      44.310  11.740  43.930  1.00  0.00           H
ATOM   3381  C   GLN B 135      48.900  16.630  41.910  1.00  0.00           C
ATOM   3382  O   GLN B 135      49.810  16.850  42.710  1.00  0.00           O
ATOM   3383  N   ALA B 136      47.940  17.530  41.700  1.00  0.00           N
ATOM   3384  H   ALA B 136      47.150  17.180  41.210  1.00  0.00           H
ATOM   3385  CA  ALA B 136      47.860  18.900  42.230  1.00  0.00           C
ATOM   3386  CB  ALA B 136      46.610  19.390  41.500  1.00  0.00           C
ATOM   3387  C   ALA B 136      47.880  19.190  43.730  1.00  0.00           C
ATOM   3388  O   ALA B 136      47.190  20.050  44.260  1.00  0.00           O
ATOM   3389  N   LEU B 137      48.740  18.520  44.500  1.00  0.00           N
ATOM   3390  H   LEU B 137      49.250  17.800  44.040  1.00  0.00           H
ATOM   3391  CA  LEU B 137      48.850  18.650  45.960  1.00  0.00           C
ATOM   3392  CB  LEU B 137      49.560  17.450  46.610  1.00  0.00           C
ATOM   3393  CG  LEU B 137      49.080  16.050  46.220  1.00  0.00           C
ATOM   3394  CD1 LEU B 137      49.960  14.950  46.800  1.00  0.00           C
ATOM   3395  CD2 LEU B 137      47.640  15.820  46.670  1.00  0.00           C
ATOM   3396  C   LEU B 137      49.590  19.880  46.480  1.00  0.00           C
ATOM   3397  O   LEU B 137      50.660  20.300  46.040  1.00  0.00           O
ATOM   3398  N   SER B 138      49.070  20.200  47.660  1.00  0.00           N
ATOM   3399  H   SER B 138      48.270  19.690  47.990  1.00  0.00           H
ATOM   3400  CA  SER B 138      49.540  21.320  48.490  1.00  0.00           C
ATOM   3401  CB  SER B 138      48.590  21.530  49.680  1.00  0.00           C
ATOM   3402  OG  SER B 138      48.270  20.400  50.500  1.00  0.00           O
ATOM   3403  HG  SER B 138      47.670  19.730  50.060  1.00  0.00           H
ATOM   3404  C   SER B 138      50.940  21.050  49.040  1.00  0.00           C
ATOM   3405  O   SER B 138      51.830  21.870  48.830  1.00  0.00           O
ATOM   3406  N   SER B 139      51.090  19.910  49.720  1.00  0.00           N
ATOM   3407  H   SER B 139      50.300  19.350  49.960  1.00  0.00           H
ATOM   3408  CA  SER B 139      52.390  19.400  50.170  1.00  0.00           C
ATOM   3409  CB  SER B 139      52.140  18.440  51.340  1.00  0.00           C
ATOM   3410  OG  SER B 139      51.200  17.490  50.830  1.00  0.00           O
ATOM   3411  HG  SER B 139      50.570  17.360  51.600  1.00  0.00           H
ATOM   3412  C   SER B 139      53.450  18.980  49.140  1.00  0.00           C
ATOM   3413  O   SER B 139      54.460  18.400  49.530  1.00  0.00           O
ATOM   3414  N   SER B 140      53.150  19.070  47.850  1.00  0.00           N
ATOM   3415  H   SER B 140      52.280  19.470  47.560  1.00  0.00           H
ATOM   3416  CA  SER B 140      54.170  18.860  46.810  1.00  0.00           C
ATOM   3417  CB  SER B 140      53.500  18.560  45.470  1.00  0.00           C
ATOM   3418  OG  SER B 140      54.570  18.500  44.520  1.00  0.00           O
ATOM   3419  HG  SER B 140      55.140  17.680  44.590  1.00  0.00           H
ATOM   3420  C   SER B 140      54.870  20.210  46.670  1.00  0.00           C
ATOM   3421  O   SER B 140      54.240  21.260  46.670  1.00  0.00           O
ATOM   3422  N   HIS B 141      56.190  20.120  46.510  1.00  0.00           N
ATOM   3423  H   HIS B 141      56.520  19.190  46.380  1.00  0.00           H
ATOM   3424  CA  HIS B 141      57.060  21.300  46.370  1.00  0.00           C
ATOM   3425  CB  HIS B 141      58.520  20.960  46.070  1.00  0.00           C
ATOM   3426  CG  HIS B 141      59.300  20.640  47.340  1.00  0.00           C
ATOM   3427  ND1 HIS B 141      59.630  21.380  48.400  1.00  0.00           N
ATOM   3428  CD2 HIS B 141      59.450  19.400  47.810  1.00  0.00           C
ATOM   3429  HD2 HIS B 141      59.650  18.550  47.150  1.00  0.00           H
ATOM   3430  CE1 HIS B 141      59.910  20.650  49.470  1.00  0.00           C
ATOM   3431  HE1 HIS B 141      60.350  20.950  50.420  1.00  0.00           H
ATOM   3432  NE2 HIS B 141      59.790  19.380  49.100  1.00  0.00           N
ATOM   3433  HE2 HIS B 141      60.090  18.580  49.620  1.00  0.00           H
ATOM   3434  C   HIS B 141      56.650  22.210  45.210  1.00  0.00           C
ATOM   3435  O   HIS B 141      56.760  23.430  45.290  1.00  0.00           O
ATOM   3436  N   CYS B 142      56.140  21.680  44.100  1.00  0.00           N
ATOM   3437  H   CYS B 142      55.850  20.720  44.160  1.00  0.00           H
ATOM   3438  CA  CYS B 142      55.690  22.350  42.870  1.00  0.00           C
ATOM   3439  CB  CYS B 142      56.950  22.860  42.170  1.00  0.00           C
ATOM   3440  SG  CYS B 142      56.530  24.320  41.150  1.00  0.00           S
ATOM   3441  C   CYS B 142      54.690  21.550  42.020  1.00  0.00           C
ATOM   3442  O   CYS B 142      54.850  20.440  41.520  1.00  0.00           O
ATOM   3443  N   ARG B 143      53.670  22.290  41.590  1.00  0.00           N
ATOM   3444  H   ARG B 143      53.750  23.280  41.500  1.00  0.00           H
ATOM   3445  CA  ARG B 143      52.510  21.880  40.790  1.00  0.00           C
ATOM   3446  CB  ARG B 143      51.190  22.480  41.270  1.00  0.00           C
ATOM   3447  CG  ARG B 143      50.920  21.740  42.580  1.00  0.00           C
ATOM   3448  CD  ARG B 143      49.900  22.610  43.310  1.00  0.00           C
ATOM   3449  NE  ARG B 143      50.390  23.900  43.830  1.00  0.00           N
ATOM   3450  HE  ARG B 143      49.930  24.720  43.500  1.00  0.00           H
ATOM   3451  CZ  ARG B 143      51.310  23.970  44.800  1.00  0.00           C
ATOM   3452  NH1 ARG B 143      51.670  22.830  45.410  1.00  0.00           N
ATOM   3453 1HH1 ARG B 143      51.160  21.990  45.200  1.00  0.00           H
ATOM   3454 2HH1 ARG B 143      52.470  22.790  46.010  1.00  0.00           H
ATOM   3455  NH2 ARG B 143      51.930  25.100  45.160  1.00  0.00           N
ATOM   3456 1HH2 ARG B 143      51.680  25.880  44.580  1.00  0.00           H
ATOM   3457 2HH2 ARG B 143      52.630  25.160  45.870  1.00  0.00           H
ATOM   3458  C   ARG B 143      52.690  22.380  39.350  1.00  0.00           C
ATOM   3459  O   ARG B 143      52.260  23.480  39.000  1.00  0.00           O
ATOM   3460  N   VAL B 144      53.420  21.560  38.610  1.00  0.00           N
ATOM   3461  H   VAL B 144      53.800  20.720  38.990  1.00  0.00           H
ATOM   3462  CA  VAL B 144      53.610  21.730  37.160  1.00  0.00           C
ATOM   3463  CB  VAL B 144      54.780  21.000  36.510  1.00  0.00           C
ATOM   3464  CG1 VAL B 144      55.120  21.480  35.090  1.00  0.00           C
ATOM   3465  CG2 VAL B 144      56.020  21.360  37.330  1.00  0.00           C
ATOM   3466  C   VAL B 144      52.320  21.310  36.440  1.00  0.00           C
ATOM   3467  O   VAL B 144      52.160  20.120  36.160  1.00  0.00           O
ATOM   3468  N   LEU B 145      51.430  22.260  36.190  1.00  0.00           N
ATOM   3469  H   LEU B 145      51.800  23.150  35.890  1.00  0.00           H
ATOM   3470  CA  LEU B 145      50.060  21.920  35.780  1.00  0.00           C
ATOM   3471  CB  LEU B 145      49.210  22.900  36.590  1.00  0.00           C
ATOM   3472  CG  LEU B 145      47.730  22.640  36.320  1.00  0.00           C
ATOM   3473  CD1 LEU B 145      47.290  21.320  36.960  1.00  0.00           C
ATOM   3474  CD2 LEU B 145      46.780  23.810  36.600  1.00  0.00           C
ATOM   3475  C   LEU B 145      49.950  21.910  34.260  1.00  0.00           C
ATOM   3476  O   LEU B 145      49.990  22.900  33.520  1.00  0.00           O
ATOM   3477  N   LEU B 146      49.800  20.700  33.720  1.00  0.00           N
ATOM   3478  H   LEU B 146      49.830  19.930  34.360  1.00  0.00           H
ATOM   3479  CA  LEU B 146      49.630  20.460  32.280  1.00  0.00           C
ATOM   3480  CB  LEU B 146      50.180  19.090  31.870  1.00  0.00           C
ATOM   3481  CG  LEU B 146      51.690  18.860  31.940  1.00  0.00           C
ATOM   3482  CD1 LEU B 146      51.960  17.410  31.540  1.00  0.00           C
ATOM   3483  CD2 LEU B 146      52.350  19.950  31.100  1.00  0.00           C
ATOM   3484  C   LEU B 146      48.150  20.480  31.920  1.00  0.00           C
ATOM   3485  O   LEU B 146      47.350  19.650  32.340  1.00  0.00           O
ATOM   3486  N   ILE B 147      47.860  21.500  31.110  1.00  0.00           N
ATOM   3487  H   ILE B 147      48.560  22.180  30.870  1.00  0.00           H
ATOM   3488  CA  ILE B 147      46.470  21.720  30.680  1.00  0.00           C
ATOM   3489  CB  ILE B 147      46.100  23.200  30.680  1.00  0.00           C
ATOM   3490  CG1 ILE B 147      46.290  24.060  31.930  1.00  0.00           C
ATOM   3491  CG2 ILE B 147      44.710  23.430  30.080  1.00  0.00           C
ATOM   3492  CD  ILE B 147      45.640  23.420  33.160  1.00  0.00           C
ATOM   3493  C   ILE B 147      46.270  21.000  29.340  1.00  0.00           C
ATOM   3494  O   ILE B 147      46.830  21.410  28.330  1.00  0.00           O
ATOM   3495  N   THR B 148      45.810  19.760  29.500  1.00  0.00           N
ATOM   3496  H   THR B 148      45.770  19.460  30.450  1.00  0.00           H
ATOM   3497  CA  THR B 148      45.580  18.740  28.470  1.00  0.00           C
ATOM   3498  CB  THR B 148      45.770  17.400  29.190  1.00  0.00           C
ATOM   3499  OG1 THR B 148      44.820  17.090  30.210  1.00  0.00           O
ATOM   3500  HG1 THR B 148      44.740  16.100  30.260  1.00  0.00           H
ATOM   3501  CG2 THR B 148      47.180  17.230  29.740  1.00  0.00           C
ATOM   3502  C   THR B 148      44.230  19.000  27.800  1.00  0.00           C
ATOM   3503  O   THR B 148      43.360  19.680  28.340  1.00  0.00           O
ATOM   3504  N   PRO B 149      43.960  18.200  26.780  1.00  0.00           N
ATOM   3505  CA  PRO B 149      42.610  17.960  26.260  1.00  0.00           C
ATOM   3506  CB  PRO B 149      42.760  16.900  25.160  1.00  0.00           C
ATOM   3507  CG  PRO B 149      44.050  17.430  24.530  1.00  0.00           C
ATOM   3508  CD  PRO B 149      44.920  17.750  25.750  1.00  0.00           C
ATOM   3509  C   PRO B 149      41.670  17.450  27.350  1.00  0.00           C
ATOM   3510  O   PRO B 149      40.520  17.910  27.350  1.00  0.00           O
ATOM   3511  N   GLY B 150      42.110  16.530  28.210  1.00  0.00           N
ATOM   3512  H   GLY B 150      42.880  15.910  28.100  1.00  0.00           H
ATOM   3513  CA  GLY B 150      41.430  16.130  29.450  1.00  0.00           C
ATOM   3514  C   GLY B 150      41.150  17.370  30.310  1.00  0.00           C
ATOM   3515  O   GLY B 150      40.000  17.620  30.650  1.00  0.00           O
ATOM   3516  N   PHE B 151      42.170  17.920  30.960  1.00  0.00           N
ATOM   3517  H   PHE B 151      43.090  17.600  30.720  1.00  0.00           H
ATOM   3518  CA  PHE B 151      42.000  19.130  31.780  1.00  0.00           C
ATOM   3519  CB  PHE B 151      43.270  19.840  32.250  1.00  0.00           C
ATOM   3520  CG  PHE B 151      43.900  19.140  33.460  1.00  0.00           C
ATOM   3521  CD1 PHE B 151      44.550  17.920  33.310  1.00  0.00           C
ATOM   3522  HD1 PHE B 151      44.440  17.340  32.390  1.00  0.00           H
ATOM   3523  CD2 PHE B 151      43.590  19.620  34.720  1.00  0.00           C
ATOM   3524  HD2 PHE B 151      43.050  20.570  34.760  1.00  0.00           H
ATOM   3525  CE1 PHE B 151      45.020  17.250  34.430  1.00  0.00           C
ATOM   3526  HE1 PHE B 151      45.760  16.460  34.280  1.00  0.00           H
ATOM   3527  CE2 PHE B 151      44.150  19.010  35.840  1.00  0.00           C
ATOM   3528  HE2 PHE B 151      43.940  19.440  36.820  1.00  0.00           H
ATOM   3529  CZ  PHE B 151      44.840  17.810  35.690  1.00  0.00           C
ATOM   3530  HZ  PHE B 151      45.030  17.250  36.600  1.00  0.00           H
ATOM   3531  C   PHE B 151      41.110  20.240  31.230  1.00  0.00           C
ATOM   3532  O   PHE B 151      40.870  21.200  31.960  1.00  0.00           O
ATOM   3533  N   LEU B 152      41.010  20.290  29.900  1.00  0.00           N
ATOM   3534  H   LEU B 152      41.780  20.110  29.290  1.00  0.00           H
ATOM   3535  CA  LEU B 152      40.040  21.200  29.280  1.00  0.00           C
ATOM   3536  CB  LEU B 152      40.160  21.090  27.760  1.00  0.00           C
ATOM   3537  CG  LEU B 152      40.180  22.500  27.170  1.00  0.00           C
ATOM   3538  CD1 LEU B 152      41.490  23.180  27.600  1.00  0.00           C
ATOM   3539  CD2 LEU B 152      39.950  22.470  25.660  1.00  0.00           C
ATOM   3540  C   LEU B 152      38.610  20.850  29.720  1.00  0.00           C
ATOM   3541  O   LEU B 152      37.800  21.760  29.880  1.00  0.00           O
ATOM   3542  N   GLN B 153      38.190  19.590  29.570  1.00  0.00           N
ATOM   3543  H   GLN B 153      38.910  18.920  29.740  1.00  0.00           H
ATOM   3544  CA  GLN B 153      36.850  19.100  29.910  1.00  0.00           C
ATOM   3545  CB  GLN B 153      35.950  18.490  28.840  1.00  0.00           C
ATOM   3546  CG  GLN B 153      35.250  19.570  28.010  1.00  0.00           C
ATOM   3547  CD  GLN B 153      34.050  19.130  27.160  1.00  0.00           C
ATOM   3548  OE1 GLN B 153      32.880  19.070  27.540  1.00  0.00           O
ATOM   3549  NE2 GLN B 153      34.420  18.660  25.970  1.00  0.00           N
ATOM   3550 1HE2 GLN B 153      35.380  18.580  25.710  1.00  0.00           H
ATOM   3551 2HE2 GLN B 153      33.580  18.390  25.490  1.00  0.00           H
ATOM   3552  C   GLN B 153      36.600  18.140  31.070  1.00  0.00           C
ATOM   3553  O   GLN B 153      35.550  18.370  31.690  1.00  0.00           O
ATOM   3554  N   ASP B 154      37.390  17.120  31.350  1.00  0.00           N
ATOM   3555  H   ASP B 154      38.290  16.930  30.960  1.00  0.00           H
ATOM   3556  CA  ASP B 154      37.100  16.160  32.430  1.00  0.00           C
ATOM   3557  CB  ASP B 154      38.080  15.000  32.300  1.00  0.00           C
ATOM   3558  CG  ASP B 154      37.910  14.030  33.470  1.00  0.00           C
ATOM   3559  OD1 ASP B 154      38.610  14.210  34.490  1.00  0.00           O
ATOM   3560  OD2 ASP B 154      36.940  13.240  33.520  1.00  0.00           O
ATOM   3561  C   ASP B 154      36.790  16.780  33.800  1.00  0.00           C
ATOM   3562  O   ASP B 154      37.600  17.580  34.250  1.00  0.00           O
ATOM   3563  N   PRO B 155      35.890  16.290  34.650  1.00  0.00           N
ATOM   3564  CA  PRO B 155      35.510  16.850  35.960  1.00  0.00           C
ATOM   3565  CB  PRO B 155      34.260  16.120  36.470  1.00  0.00           C
ATOM   3566  CG  PRO B 155      33.600  15.780  35.140  1.00  0.00           C
ATOM   3567  CD  PRO B 155      34.760  15.490  34.180  1.00  0.00           C
ATOM   3568  C   PRO B 155      36.630  16.640  36.990  1.00  0.00           C
ATOM   3569  O   PRO B 155      36.850  17.490  37.840  1.00  0.00           O
ATOM   3570  N   TRP B 156      37.170  15.430  36.980  1.00  0.00           N
ATOM   3571  H   TRP B 156      36.740  14.700  36.440  1.00  0.00           H
ATOM   3572  CA  TRP B 156      38.150  15.060  38.010  1.00  0.00           C
ATOM   3573  CB  TRP B 156      38.250  13.570  38.330  1.00  0.00           C
ATOM   3574  CG  TRP B 156      39.230  13.280  39.470  1.00  0.00           C
ATOM   3575  CD1 TRP B 156      39.020  13.600  40.740  1.00  0.00           C
ATOM   3576  HD1 TRP B 156      38.160  14.070  41.210  1.00  0.00           H
ATOM   3577  CD2 TRP B 156      40.520  12.780  39.330  1.00  0.00           C
ATOM   3578  NE1 TRP B 156      40.180  13.530  41.390  1.00  0.00           N
ATOM   3579  HE1 TRP B 156      40.290  13.660  42.380  1.00  0.00           H
ATOM   3580  CE2 TRP B 156      41.080  12.960  40.590  1.00  0.00           C
ATOM   3581  CE3 TRP B 156      41.260  12.130  38.350  1.00  0.00           C
ATOM   3582  HE3 TRP B 156      40.730  11.960  37.410  1.00  0.00           H
ATOM   3583  CZ2 TRP B 156      42.370  12.580  40.950  1.00  0.00           C
ATOM   3584  HZ2 TRP B 156      42.910  12.970  41.810  1.00  0.00           H
ATOM   3585  CZ3 TRP B 156      42.550  11.730  38.660  1.00  0.00           C
ATOM   3586  HZ3 TRP B 156      43.250  11.360  37.910  1.00  0.00           H
ATOM   3587  CH2 TRP B 156      43.070  11.940  39.930  1.00  0.00           C
ATOM   3588  HH2 TRP B 156      44.140  11.810  40.100  1.00  0.00           H
ATOM   3589  C   TRP B 156      39.490  15.760  37.760  1.00  0.00           C
ATOM   3590  O   TRP B 156      40.020  16.360  38.700  1.00  0.00           O
ATOM   3591  N   CYS B 157      39.820  15.840  36.480  1.00  0.00           N
ATOM   3592  H   CYS B 157      39.270  15.480  35.730  1.00  0.00           H
ATOM   3593  CA  CYS B 157      40.970  16.620  35.980  1.00  0.00           C
ATOM   3594  CB  CYS B 157      41.270  16.480  34.480  1.00  0.00           C
ATOM   3595  SG  CYS B 157      41.370  14.740  33.940  1.00  0.00           S
ATOM   3596  HG  CYS B 157      40.100  14.540  34.280  1.00  0.00           H
ATOM   3597  C   CYS B 157      40.730  18.100  36.260  1.00  0.00           C
ATOM   3598  O   CYS B 157      41.520  18.580  37.080  1.00  0.00           O
ATOM   3599  N   LYS B 158      39.560  18.680  36.030  1.00  0.00           N
ATOM   3600  H   LYS B 158      38.920  18.200  35.440  1.00  0.00           H
ATOM   3601  CA  LYS B 158      39.180  20.050  36.410  1.00  0.00           C
ATOM   3602  CB  LYS B 158      37.720  20.290  36.000  1.00  0.00           C
ATOM   3603  CG  LYS B 158      37.490  20.680  34.540  1.00  0.00           C
ATOM   3604  CD  LYS B 158      38.350  21.920  34.330  1.00  0.00           C
ATOM   3605  CE  LYS B 158      38.050  22.500  32.940  1.00  0.00           C
ATOM   3606  NZ  LYS B 158      38.950  23.660  32.890  1.00  0.00           N
ATOM   3607  HZ1 LYS B 158      39.860  23.430  33.240  1.00  0.00           H
ATOM   3608  HZ2 LYS B 158      38.940  23.990  31.940  1.00  0.00           H
ATOM   3609  HZ3 LYS B 158      38.560  24.430  33.400  1.00  0.00           H
ATOM   3610  C   LYS B 158      39.130  20.450  37.890  1.00  0.00           C
ATOM   3611  O   LYS B 158      39.080  21.620  38.270  1.00  0.00           O
ATOM   3612  N   TYR B 159      38.930  19.370  38.630  1.00  0.00           N
ATOM   3613  H   TYR B 159      38.430  18.600  38.240  1.00  0.00           H
ATOM   3614  CA  TYR B 159      38.940  19.430  40.100  1.00  0.00           C
ATOM   3615  CB  TYR B 159      38.540  18.070  40.690  1.00  0.00           C
ATOM   3616  CG  TYR B 159      38.380  18.050  42.210  1.00  0.00           C
ATOM   3617  CD1 TYR B 159      39.340  17.440  43.010  1.00  0.00           C
ATOM   3618  HD1 TYR B 159      40.280  17.200  42.510  1.00  0.00           H
ATOM   3619  CD2 TYR B 159      37.210  18.420  42.880  1.00  0.00           C
ATOM   3620  HD2 TYR B 159      36.390  18.880  42.350  1.00  0.00           H
ATOM   3621  CE1 TYR B 159      39.200  17.130  44.360  1.00  0.00           C
ATOM   3622  HE1 TYR B 159      40.000  16.610  44.880  1.00  0.00           H
ATOM   3623  CE2 TYR B 159      37.030  18.130  44.230  1.00  0.00           C
ATOM   3624  HE2 TYR B 159      36.050  18.170  44.690  1.00  0.00           H
ATOM   3625  CZ  TYR B 159      38.010  17.490  44.990  1.00  0.00           C
ATOM   3626  OH  TYR B 159      37.780  17.410  46.320  1.00  0.00           O
ATOM   3627  HH  TYR B 159      37.030  18.050  46.520  1.00  0.00           H
ATOM   3628  C   TYR B 159      40.350  19.700  40.620  1.00  0.00           C
ATOM   3629  O   TYR B 159      40.500  20.690  41.330  1.00  0.00           O
ATOM   3630  N   GLN B 160      41.310  18.930  40.120  1.00  0.00           N
ATOM   3631  H   GLN B 160      40.940  18.180  39.580  1.00  0.00           H
ATOM   3632  CA  GLN B 160      42.760  19.190  40.150  1.00  0.00           C
ATOM   3633  CB  GLN B 160      43.540  18.130  39.380  1.00  0.00           C
ATOM   3634  CG  GLN B 160      43.290  16.760  40.030  1.00  0.00           C
ATOM   3635  CD  GLN B 160      44.200  15.850  39.200  1.00  0.00           C
ATOM   3636  OE1 GLN B 160      45.430  15.900  39.160  1.00  0.00           O
ATOM   3637  NE2 GLN B 160      43.510  15.140  38.310  1.00  0.00           N
ATOM   3638 1HE2 GLN B 160      42.510  15.160  38.230  1.00  0.00           H
ATOM   3639 2HE2 GLN B 160      44.110  14.730  37.630  1.00  0.00           H
ATOM   3640  C   GLN B 160      43.260  20.520  39.600  1.00  0.00           C
ATOM   3641  O   GLN B 160      44.290  21.010  40.060  1.00  0.00           O
ATOM   3642  N   MET B 161      42.510  21.130  38.690  1.00  0.00           N
ATOM   3643  H   MET B 161      41.920  20.680  38.010  1.00  0.00           H
ATOM   3644  CA  MET B 161      42.720  22.520  38.250  1.00  0.00           C
ATOM   3645  CB  MET B 161      41.830  23.020  37.110  1.00  0.00           C
ATOM   3646  CG  MET B 161      42.430  24.090  36.190  1.00  0.00           C
ATOM   3647  SD  MET B 161      41.220  24.140  34.820  1.00  0.00           S
ATOM   3648  CE  MET B 161      41.930  25.610  34.110  1.00  0.00           C
ATOM   3649  C   MET B 161      42.520  23.350  39.520  1.00  0.00           C
ATOM   3650  O   MET B 161      43.310  24.260  39.780  1.00  0.00           O
ATOM   3651  N   LEU B 162      41.360  23.250  40.160  1.00  0.00           N
ATOM   3652  H   LEU B 162      40.630  22.620  39.890  1.00  0.00           H
ATOM   3653  CA  LEU B 162      41.040  24.000  41.380  1.00  0.00           C
ATOM   3654  CB  LEU B 162      39.550  24.080  41.680  1.00  0.00           C
ATOM   3655  CG  LEU B 162      38.820  24.970  40.670  1.00  0.00           C
ATOM   3656  CD1 LEU B 162      37.330  25.140  40.990  1.00  0.00           C
ATOM   3657  CD2 LEU B 162      39.260  26.420  40.840  1.00  0.00           C
ATOM   3658  C   LEU B 162      41.910  23.670  42.600  1.00  0.00           C
ATOM   3659  O   LEU B 162      42.400  24.640  43.170  1.00  0.00           O
ATOM   3660  N   GLN B 163      42.350  22.430  42.800  1.00  0.00           N
ATOM   3661  H   GLN B 163      41.840  21.720  42.320  1.00  0.00           H
ATOM   3662  CA  GLN B 163      43.330  22.050  43.830  1.00  0.00           C
ATOM   3663  CB  GLN B 163      43.380  20.550  44.110  1.00  0.00           C
ATOM   3664  CG  GLN B 163      42.550  20.280  45.370  1.00  0.00           C
ATOM   3665  CD  GLN B 163      42.930  18.850  45.760  1.00  0.00           C
ATOM   3666  OE1 GLN B 163      42.250  17.880  45.430  1.00  0.00           O
ATOM   3667  NE2 GLN B 163      44.070  18.730  46.430  1.00  0.00           N
ATOM   3668 1HE2 GLN B 163      44.630  19.540  46.620  1.00  0.00           H
ATOM   3669 2HE2 GLN B 163      44.410  17.850  46.760  1.00  0.00           H
ATOM   3670  C   GLN B 163      44.780  22.530  43.710  1.00  0.00           C
ATOM   3671  O   GLN B 163      45.300  23.080  44.680  1.00  0.00           O
ATOM   3672  N   ALA B 164      45.160  22.650  42.440  1.00  0.00           N
ATOM   3673  H   ALA B 164      44.720  22.170  41.680  1.00  0.00           H
ATOM   3674  CA  ALA B 164      46.290  23.500  42.030  1.00  0.00           C
ATOM   3675  CB  ALA B 164      46.610  23.210  40.560  1.00  0.00           C
ATOM   3676  C   ALA B 164      46.130  25.000  42.310  1.00  0.00           C
ATOM   3677  O   ALA B 164      46.840  25.590  43.130  1.00  0.00           O
ATOM   3678  N   LEU B 165      45.210  25.580  41.560  1.00  0.00           N
ATOM   3679  H   LEU B 165      44.550  25.090  40.990  1.00  0.00           H
ATOM   3680  CA  LEU B 165      44.870  27.010  41.660  1.00  0.00           C
ATOM   3681  CB  LEU B 165      43.910  27.270  40.500  1.00  0.00           C
ATOM   3682  CG  LEU B 165      44.650  27.710  39.240  1.00  0.00           C
ATOM   3683  CD1 LEU B 165      43.740  27.690  38.010  1.00  0.00           C
ATOM   3684  CD2 LEU B 165      45.430  29.020  39.430  1.00  0.00           C
ATOM   3685  C   LEU B 165      44.490  27.560  43.040  1.00  0.00           C
ATOM   3686  O   LEU B 165      44.410  28.770  43.220  1.00  0.00           O
ATOM   3687  N   THR B 166      44.200  26.660  43.970  1.00  0.00           N
ATOM   3688  H   THR B 166      43.710  25.830  43.700  1.00  0.00           H
ATOM   3689  CA  THR B 166      44.130  27.070  45.380  1.00  0.00           C
ATOM   3690  CB  THR B 166      43.690  26.000  46.390  1.00  0.00           C
ATOM   3691  OG1 THR B 166      44.440  24.810  46.620  1.00  0.00           O
ATOM   3692  HG1 THR B 166      44.620  24.340  45.760  1.00  0.00           H
ATOM   3693  CG2 THR B 166      42.260  25.580  46.030  1.00  0.00           C
ATOM   3694  C   THR B 166      45.410  27.760  45.870  1.00  0.00           C
ATOM   3695  O   THR B 166      45.280  28.640  46.720  1.00  0.00           O
ATOM   3696  N   GLU B 167      46.510  27.270  45.310  1.00  0.00           N
ATOM   3697  H   GLU B 167      46.440  26.430  44.780  1.00  0.00           H
ATOM   3698  CA  GLU B 167      47.820  27.930  45.460  1.00  0.00           C
ATOM   3699  CB  GLU B 167      48.910  26.870  45.500  1.00  0.00           C
ATOM   3700  CG  GLU B 167      48.950  26.200  46.880  1.00  0.00           C
ATOM   3701  CD  GLU B 167      49.900  26.810  47.910  1.00  0.00           C
ATOM   3702  OE1 GLU B 167      49.530  27.610  48.790  1.00  0.00           O
ATOM   3703  OE2 GLU B 167      51.010  26.270  48.090  1.00  0.00           O
ATOM   3704  C   GLU B 167      48.090  28.780  44.210  1.00  0.00           C
ATOM   3705  O   GLU B 167      47.680  28.500  43.080  1.00  0.00           O
ATOM   3706  N   ALA B 168      48.690  29.940  44.430  1.00  0.00           N
ATOM   3707  H   ALA B 168      49.050  30.190  45.330  1.00  0.00           H
ATOM   3708  CA  ALA B 168      48.950  30.910  43.350  1.00  0.00           C
ATOM   3709  CB  ALA B 168      49.580  32.150  43.990  1.00  0.00           C
ATOM   3710  C   ALA B 168      49.870  30.400  42.240  1.00  0.00           C
ATOM   3711  O   ALA B 168      50.840  29.690  42.450  1.00  0.00           O
ATOM   3712  N   PRO B 169      49.550  30.980  41.080  1.00  0.00           N
ATOM   3713  CA  PRO B 169      50.380  30.850  39.870  1.00  0.00           C
ATOM   3714  CB  PRO B 169      49.640  31.530  38.730  1.00  0.00           C
ATOM   3715  CG  PRO B 169      48.590  32.370  39.470  1.00  0.00           C
ATOM   3716  CD  PRO B 169      48.240  31.530  40.710  1.00  0.00           C
ATOM   3717  C   PRO B 169      51.830  31.360  39.840  1.00  0.00           C
ATOM   3718  O   PRO B 169      52.180  32.250  40.620  1.00  0.00           O
ATOM   3719  N   GLY B 170      52.700  30.610  39.170  1.00  0.00           N
ATOM   3720  H   GLY B 170      52.510  29.660  38.930  1.00  0.00           H
ATOM   3721  CA  GLY B 170      54.050  31.100  38.890  1.00  0.00           C
ATOM   3722  C   GLY B 170      55.010  30.770  40.040  1.00  0.00           C
ATOM   3723  O   GLY B 170      54.620  29.960  40.870  1.00  0.00           O
ATOM   3724  N   ALA B 171      56.220  31.320  40.120  1.00  0.00           N
ATOM   3725  H   ALA B 171      56.720  31.730  39.360  1.00  0.00           H
ATOM   3726  CA  ALA B 171      57.020  31.290  41.360  1.00  0.00           C
ATOM   3727  CB  ALA B 171      58.410  31.890  41.150  1.00  0.00           C
ATOM   3728  C   ALA B 171      56.410  31.830  42.650  1.00  0.00           C
ATOM   3729  O   ALA B 171      56.980  31.410  43.660  1.00  0.00           O
ATOM   3730  N   GLU B 172      55.540  32.830  42.630  1.00  0.00           N
ATOM   3731  H   GLU B 172      55.480  33.480  41.870  1.00  0.00           H
ATOM   3732  CA  GLU B 172      54.660  33.200  43.750  1.00  0.00           C
ATOM   3733  CB  GLU B 172      53.580  34.220  43.410  1.00  0.00           C
ATOM   3734  CG  GLU B 172      54.220  35.470  42.790  1.00  0.00           C
ATOM   3735  CD  GLU B 172      54.170  35.470  41.270  1.00  0.00           C
ATOM   3736  OE1 GLU B 172      53.290  36.150  40.700  1.00  0.00           O
ATOM   3737  OE2 GLU B 172      54.990  34.710  40.710  1.00  0.00           O
ATOM   3738  C   GLU B 172      54.030  32.150  44.670  1.00  0.00           C
ATOM   3739  O   GLU B 172      54.040  32.230  45.890  1.00  0.00           O
ATOM   3740  N   GLY B 173      53.630  31.030  44.060  1.00  0.00           N
ATOM   3741  H   GLY B 173      53.590  30.900  43.070  1.00  0.00           H
ATOM   3742  CA  GLY B 173      53.150  29.850  44.800  1.00  0.00           C
ATOM   3743  C   GLY B 173      53.240  28.470  44.120  1.00  0.00           C
ATOM   3744  O   GLY B 173      52.380  27.600  44.290  1.00  0.00           O
ATOM   3745  N   CYS B 174      54.130  28.380  43.140  1.00  0.00           N
ATOM   3746  H   CYS B 174      54.590  29.200  42.800  1.00  0.00           H
ATOM   3747  CA  CYS B 174      54.600  27.170  42.450  1.00  0.00           C
ATOM   3748  CB  CYS B 174      55.230  26.100  43.350  1.00  0.00           C
ATOM   3749  SG  CYS B 174      56.860  25.660  42.650  1.00  0.00           S
ATOM   3750  C   CYS B 174      53.620  26.460  41.510  1.00  0.00           C
ATOM   3751  O   CYS B 174      53.920  25.440  40.900  1.00  0.00           O
ATOM   3752  N   THR B 175      52.350  26.860  41.540  1.00  0.00           N
ATOM   3753  H   THR B 175      52.100  27.640  42.110  1.00  0.00           H
ATOM   3754  CA  THR B 175      51.350  26.390  40.580  1.00  0.00           C
ATOM   3755  CB  THR B 175      49.930  26.840  40.930  1.00  0.00           C
ATOM   3756  OG1 THR B 175      49.710  26.340  42.250  1.00  0.00           O
ATOM   3757  HG1 THR B 175      48.790  26.620  42.520  1.00  0.00           H
ATOM   3758  CG2 THR B 175      48.910  26.150  40.020  1.00  0.00           C
ATOM   3759  C   THR B 175      51.770  26.970  39.220  1.00  0.00           C
ATOM   3760  O   THR B 175      51.420  28.140  39.020  1.00  0.00           O
ATOM   3761  N   ILE B 176      52.510  26.280  38.360  1.00  0.00           N
ATOM   3762  H   ILE B 176      52.720  25.330  38.580  1.00  0.00           H
ATOM   3763  CA  ILE B 176      52.850  26.820  37.030  1.00  0.00           C
ATOM   3764  CB  ILE B 176      54.380  26.840  36.920  1.00  0.00           C
ATOM   3765  CG1 ILE B 176      55.170  27.410  38.100  1.00  0.00           C
ATOM   3766  CG2 ILE B 176      54.710  27.800  35.770  1.00  0.00           C
ATOM   3767  CD  ILE B 176      56.450  26.660  38.490  1.00  0.00           C
ATOM   3768  C   ILE B 176      52.200  26.080  35.870  1.00  0.00           C
ATOM   3769  O   ILE B 176      52.530  24.910  35.630  1.00  0.00           O
ATOM   3770  N   PRO B 177      51.070  26.550  35.370  1.00  0.00           N
ATOM   3771  CA  PRO B 177      50.450  25.960  34.170  1.00  0.00           C
ATOM   3772  CB  PRO B 177      49.170  26.770  33.980  1.00  0.00           C
ATOM   3773  CG  PRO B 177      48.920  27.640  35.220  1.00  0.00           C
ATOM   3774  CD  PRO B 177      50.270  27.650  35.940  1.00  0.00           C
ATOM   3775  C   PRO B 177      51.360  26.030  32.950  1.00  0.00           C
ATOM   3776  O   PRO B 177      52.250  26.860  32.760  1.00  0.00           O
ATOM   3777  N   LEU B 178      51.150  25.050  32.080  1.00  0.00           N
ATOM   3778  H   LEU B 178      50.420  24.390  32.270  1.00  0.00           H
ATOM   3779  CA  LEU B 178      51.970  24.810  30.880  1.00  0.00           C
ATOM   3780  CB  LEU B 178      53.270  24.120  31.320  1.00  0.00           C
ATOM   3781  CG  LEU B 178      54.370  24.090  30.260  1.00  0.00           C
ATOM   3782  CD1 LEU B 178      55.630  23.490  30.900  1.00  0.00           C
ATOM   3783  CD2 LEU B 178      54.000  23.440  28.920  1.00  0.00           C
ATOM   3784  C   LEU B 178      50.990  24.020  30.010  1.00  0.00           C
ATOM   3785  O   LEU B 178      50.790  22.840  30.260  1.00  0.00           O
ATOM   3786  N   LEU B 179      50.570  24.670  28.930  1.00  0.00           N
ATOM   3787  H   LEU B 179      51.000  25.530  28.660  1.00  0.00           H
ATOM   3788  CA  LEU B 179      49.540  24.120  28.030  1.00  0.00           C
ATOM   3789  CB  LEU B 179      49.000  25.110  27.000  1.00  0.00           C
ATOM   3790  CG  LEU B 179      48.450  26.500  27.330  1.00  0.00           C
ATOM   3791  CD1 LEU B 179      47.420  26.940  26.280  1.00  0.00           C
ATOM   3792  CD2 LEU B 179      47.750  26.630  28.680  1.00  0.00           C
ATOM   3793  C   LEU B 179      50.040  22.900  27.250  1.00  0.00           C
ATOM   3794  O   LEU B 179      51.200  22.970  26.840  1.00  0.00           O
ATOM   3795  N   SER B 180      49.230  21.910  26.900  1.00  0.00           N
ATOM   3796  H   SER B 180      48.270  21.780  27.170  1.00  0.00           H
ATOM   3797  CA  SER B 180      49.640  20.820  26.000  1.00  0.00           C
ATOM   3798  CB  SER B 180      50.570  19.850  26.730  1.00  0.00           C
ATOM   3799  OG  SER B 180      51.090  18.940  25.760  1.00  0.00           O
ATOM   3800  HG  SER B 180      51.850  19.360  25.270  1.00  0.00           H
ATOM   3801  C   SER B 180      48.510  20.030  25.340  1.00  0.00           C
ATOM   3802  O   SER B 180      47.340  20.310  25.620  1.00  0.00           O
ATOM   3803  N   GLY B 181      48.830  19.320  24.270  1.00  0.00           N
ATOM   3804  H   GLY B 181      49.780  19.070  24.070  1.00  0.00           H
ATOM   3805  CA  GLY B 181      47.860  18.620  23.420  1.00  0.00           C
ATOM   3806  C   GLY B 181      47.030  19.510  22.490  1.00  0.00           C
ATOM   3807  O   GLY B 181      46.680  19.130  21.380  1.00  0.00           O
ATOM   3808  N   LEU B 182      46.830  20.730  22.980  1.00  0.00           N
ATOM   3809  H   LEU B 182      47.190  20.880  23.900  1.00  0.00           H
ATOM   3810  CA  LEU B 182      45.920  21.720  22.370  1.00  0.00           C
ATOM   3811  CB  LEU B 182      45.680  22.780  23.440  1.00  0.00           C
ATOM   3812  CG  LEU B 182      44.620  22.410  24.480  1.00  0.00           C
ATOM   3813  CD1 LEU B 182      45.070  22.870  25.870  1.00  0.00           C
ATOM   3814  CD2 LEU B 182      43.280  23.090  24.180  1.00  0.00           C
ATOM   3815  C   LEU B 182      46.480  22.500  21.180  1.00  0.00           C
ATOM   3816  O   LEU B 182      47.660  22.450  20.830  1.00  0.00           O
ATOM   3817  N   SER B 183      45.560  22.690  20.240  1.00  0.00           N
ATOM   3818  H   SER B 183      44.950  21.900  20.110  1.00  0.00           H
ATOM   3819  CA  SER B 183      45.860  23.550  19.080  1.00  0.00           C
ATOM   3820  CB  SER B 183      44.560  23.670  18.270  1.00  0.00           C
ATOM   3821  OG  SER B 183      44.350  22.510  17.460  1.00  0.00           O
ATOM   3822  HG  SER B 183      43.370  22.460  17.270  1.00  0.00           H
ATOM   3823  C   SER B 183      46.230  24.990  19.450  1.00  0.00           C
ATOM   3824  O   SER B 183      45.890  25.470  20.530  1.00  0.00           O
ATOM   3825  N   ARG B 184      47.170  25.510  18.680  1.00  0.00           N
ATOM   3826  H   ARG B 184      47.440  24.980  17.870  1.00  0.00           H
ATOM   3827  CA  ARG B 184      47.860  26.780  18.960  1.00  0.00           C
ATOM   3828  CB  ARG B 184      49.150  26.620  18.160  1.00  0.00           C
ATOM   3829  CG  ARG B 184      50.310  26.180  19.070  1.00  0.00           C
ATOM   3830  CD  ARG B 184      51.630  26.470  18.350  1.00  0.00           C
ATOM   3831  NE  ARG B 184      52.730  25.960  19.170  1.00  0.00           N
ATOM   3832  HE  ARG B 184      52.970  26.590  19.910  1.00  0.00           H
ATOM   3833  CZ  ARG B 184      53.670  25.060  18.830  1.00  0.00           C
ATOM   3834  NH1 ARG B 184      53.570  24.370  17.690  1.00  0.00           N
ATOM   3835 1HH1 ARG B 184      52.690  24.500  17.240  1.00  0.00           H
ATOM   3836 2HH1 ARG B 184      54.200  23.640  17.410  1.00  0.00           H
ATOM   3837  NH2 ARG B 184      54.660  24.760  19.680  1.00  0.00           N
ATOM   3838 1HH2 ARG B 184      54.750  25.250  20.550  1.00  0.00           H
ATOM   3839 2HH2 ARG B 184      55.470  24.300  19.300  1.00  0.00           H
ATOM   3840  C   ARG B 184      47.200  28.130  18.670  1.00  0.00           C
ATOM   3841  O   ARG B 184      46.200  28.040  17.940  1.00  0.00           O
ATOM   3842  N   ALA B 185      47.800  29.190  19.200  1.00  0.00           N
ATOM   3843  H   ALA B 185      48.580  29.080  19.810  1.00  0.00           H
ATOM   3844  CA  ALA B 185      47.340  30.580  19.140  1.00  0.00           C
ATOM   3845  CB  ALA B 185      47.300  31.130  17.710  1.00  0.00           C
ATOM   3846  C   ALA B 185      45.980  30.770  19.800  1.00  0.00           C
ATOM   3847  O   ALA B 185      45.770  31.810  20.440  1.00  0.00           O
ATOM   3848  N   ALA B 186      44.960  30.030  19.380  1.00  0.00           N
ATOM   3849  H   ALA B 186      44.970  29.460  18.560  1.00  0.00           H
ATOM   3850  CA  ALA B 186      43.710  29.890  20.160  1.00  0.00           C
ATOM   3851  CB  ALA B 186      42.760  28.880  19.510  1.00  0.00           C
ATOM   3852  C   ALA B 186      43.850  29.660  21.670  1.00  0.00           C
ATOM   3853  O   ALA B 186      44.590  28.780  22.080  1.00  0.00           O
ATOM   3854  N   TYR B 187      42.990  30.360  22.400  1.00  0.00           N
ATOM   3855  H   TYR B 187      42.260  30.850  21.920  1.00  0.00           H
ATOM   3856  CA  TYR B 187      42.850  30.270  23.860  1.00  0.00           C
ATOM   3857  CB  TYR B 187      43.490  31.450  24.600  1.00  0.00           C
ATOM   3858  CG  TYR B 187      45.010  31.520  24.440  1.00  0.00           C
ATOM   3859  CD1 TYR B 187      45.700  30.590  25.210  1.00  0.00           C
ATOM   3860  HD1 TYR B 187      45.200  30.070  26.030  1.00  0.00           H
ATOM   3861  CD2 TYR B 187      45.810  32.280  23.580  1.00  0.00           C
ATOM   3862  HD2 TYR B 187      45.410  33.170  23.090  1.00  0.00           H
ATOM   3863  CE1 TYR B 187      47.080  30.480  25.150  1.00  0.00           C
ATOM   3864  HE1 TYR B 187      47.640  29.910  25.900  1.00  0.00           H
ATOM   3865  CE2 TYR B 187      47.170  32.070  23.440  1.00  0.00           C
ATOM   3866  HE2 TYR B 187      47.650  32.610  22.620  1.00  0.00           H
ATOM   3867  CZ  TYR B 187      47.860  31.130  24.200  1.00  0.00           C
ATOM   3868  OH  TYR B 187      49.140  30.690  24.130  1.00  0.00           O
ATOM   3869  HH  TYR B 187      49.830  31.340  23.790  1.00  0.00           H
ATOM   3870  C   TYR B 187      41.410  30.230  24.390  1.00  0.00           C
ATOM   3871  O   TYR B 187      40.620  31.080  23.990  1.00  0.00           O
ATOM   3872  N   PRO B 188      41.010  29.310  25.260  1.00  0.00           N
ATOM   3873  CA  PRO B 188      39.700  29.310  25.930  1.00  0.00           C
ATOM   3874  CB  PRO B 188      39.740  28.050  26.800  1.00  0.00           C
ATOM   3875  CG  PRO B 188      40.450  27.020  25.920  1.00  0.00           C
ATOM   3876  CD  PRO B 188      41.500  27.930  25.270  1.00  0.00           C
ATOM   3877  C   PRO B 188      39.460  30.570  26.760  1.00  0.00           C
ATOM   3878  O   PRO B 188      40.430  31.250  27.100  1.00  0.00           O
ATOM   3879  N   PRO B 189      38.220  30.850  27.160  1.00  0.00           N
ATOM   3880  CA  PRO B 189      37.750  32.060  27.850  1.00  0.00           C
ATOM   3881  CB  PRO B 189      36.230  31.990  27.810  1.00  0.00           C
ATOM   3882  CG  PRO B 189      35.940  31.010  26.680  1.00  0.00           C
ATOM   3883  CD  PRO B 189      37.100  30.010  26.720  1.00  0.00           C
ATOM   3884  C   PRO B 189      38.290  32.460  29.230  1.00  0.00           C
ATOM   3885  O   PRO B 189      38.810  33.570  29.330  1.00  0.00           O
ATOM   3886  N   GLU B 190      38.270  31.450  30.090  1.00  0.00           N
ATOM   3887  H   GLU B 190      37.990  30.520  29.830  1.00  0.00           H
ATOM   3888  CA  GLU B 190      39.040  31.550  31.330  1.00  0.00           C
ATOM   3889  CB  GLU B 190      38.550  30.520  32.350  1.00  0.00           C
ATOM   3890  CG  GLU B 190      38.940  29.060  32.060  1.00  0.00           C
ATOM   3891  CD  GLU B 190      38.440  28.500  30.730  1.00  0.00           C
ATOM   3892  OE1 GLU B 190      39.230  28.280  29.790  1.00  0.00           O
ATOM   3893  OE2 GLU B 190      37.200  28.330  30.680  1.00  0.00           O
ATOM   3894  C   GLU B 190      40.550  31.410  31.080  1.00  0.00           C
ATOM   3895  O   GLU B 190      41.320  32.190  31.630  1.00  0.00           O
ATOM   3896  N   LEU B 191      41.020  30.460  30.270  1.00  0.00           N
ATOM   3897  H   LEU B 191      40.380  29.730  30.040  1.00  0.00           H
ATOM   3898  CA  LEU B 191      42.470  30.290  30.090  1.00  0.00           C
ATOM   3899  CB  LEU B 191      42.520  29.190  29.030  1.00  0.00           C
ATOM   3900  CG  LEU B 191      43.610  28.150  29.320  1.00  0.00           C
ATOM   3901  CD1 LEU B 191      43.450  27.270  30.560  1.00  0.00           C
ATOM   3902  CD2 LEU B 191      43.800  27.250  28.110  1.00  0.00           C
ATOM   3903  C   LEU B 191      43.200  31.530  29.570  1.00  0.00           C
ATOM   3904  O   LEU B 191      44.410  31.600  29.810  1.00  0.00           O
ATOM   3905  N   ARG B 192      42.550  32.360  28.760  1.00  0.00           N
ATOM   3906  H   ARG B 192      41.690  32.040  28.350  1.00  0.00           H
ATOM   3907  CA  ARG B 192      43.090  33.630  28.260  1.00  0.00           C
ATOM   3908  CB  ARG B 192      41.980  34.490  27.650  1.00  0.00           C
ATOM   3909  CG  ARG B 192      42.180  34.610  26.140  1.00  0.00           C
ATOM   3910  CD  ARG B 192      40.990  35.360  25.540  1.00  0.00           C
ATOM   3911  NE  ARG B 192      41.080  36.750  25.990  1.00  0.00           N
ATOM   3912  HE  ARG B 192      42.020  37.030  26.200  1.00  0.00           H
ATOM   3913  CZ  ARG B 192      40.040  37.600  25.980  1.00  0.00           C
ATOM   3914  NH1 ARG B 192      38.860  37.190  25.500  1.00  0.00           N
ATOM   3915 1HH1 ARG B 192      38.720  36.280  25.120  1.00  0.00           H
ATOM   3916 2HH1 ARG B 192      38.210  37.930  25.330  1.00  0.00           H
ATOM   3917  NH2 ARG B 192      40.260  38.920  25.940  1.00  0.00           N
ATOM   3918 1HH2 ARG B 192      41.160  39.330  26.030  1.00  0.00           H
ATOM   3919 2HH2 ARG B 192      39.530  39.590  26.100  1.00  0.00           H
ATOM   3920  C   ARG B 192      43.780  34.490  29.330  1.00  0.00           C
ATOM   3921  O   ARG B 192      44.720  35.170  28.940  1.00  0.00           O
ATOM   3922  N   PHE B 193      43.170  34.410  30.510  1.00  0.00           N
ATOM   3923  H   PHE B 193      42.430  33.790  30.770  1.00  0.00           H
ATOM   3924  CA  PHE B 193      43.610  35.190  31.670  1.00  0.00           C
ATOM   3925  CB  PHE B 193      42.360  35.610  32.440  1.00  0.00           C
ATOM   3926  CG  PHE B 193      41.270  36.390  31.700  1.00  0.00           C
ATOM   3927  CD1 PHE B 193      41.390  37.740  31.370  1.00  0.00           C
ATOM   3928  HD1 PHE B 193      42.110  38.310  31.950  1.00  0.00           H
ATOM   3929  CD2 PHE B 193      40.110  35.710  31.340  1.00  0.00           C
ATOM   3930  HD2 PHE B 193      40.030  34.690  31.710  1.00  0.00           H
ATOM   3931  CE1 PHE B 193      40.350  38.320  30.640  1.00  0.00           C
ATOM   3932  HE1 PHE B 193      40.390  39.370  30.350  1.00  0.00           H
ATOM   3933  CE2 PHE B 193      39.100  36.280  30.580  1.00  0.00           C
ATOM   3934  HE2 PHE B 193      38.430  35.540  30.140  1.00  0.00           H
ATOM   3935  CZ  PHE B 193      39.220  37.620  30.230  1.00  0.00           C
ATOM   3936  HZ  PHE B 193      38.360  38.110  29.780  1.00  0.00           H
ATOM   3937  C   PHE B 193      44.580  34.520  32.650  1.00  0.00           C
ATOM   3938  O   PHE B 193      45.350  35.240  33.280  1.00  0.00           O
ATOM   3939  N   MET B 194      44.720  33.200  32.490  1.00  0.00           N
ATOM   3940  H   MET B 194      44.800  32.870  31.550  1.00  0.00           H
ATOM   3941  CA  MET B 194      45.630  32.440  33.350  1.00  0.00           C
ATOM   3942  CB  MET B 194      45.350  30.940  33.250  1.00  0.00           C
ATOM   3943  CG  MET B 194      44.080  30.650  34.050  1.00  0.00           C
ATOM   3944  SD  MET B 194      43.970  28.820  34.020  1.00  0.00           S
ATOM   3945  CE  MET B 194      45.290  28.310  35.100  1.00  0.00           C
ATOM   3946  C   MET B 194      47.090  32.680  32.960  1.00  0.00           C
ATOM   3947  O   MET B 194      47.310  33.060  31.810  1.00  0.00           O
ATOM   3948  N   TYR B 195      47.980  32.330  33.880  1.00  0.00           N
ATOM   3949  H   TYR B 195      47.700  32.430  34.840  1.00  0.00           H
ATOM   3950  CA  TYR B 195      49.420  32.260  33.560  1.00  0.00           C
ATOM   3951  CB  TYR B 195      50.170  32.210  34.890  1.00  0.00           C
ATOM   3952  CG  TYR B 195      51.700  32.310  34.850  1.00  0.00           C
ATOM   3953  CD1 TYR B 195      52.470  31.160  34.920  1.00  0.00           C
ATOM   3954  HD1 TYR B 195      51.960  30.200  34.990  1.00  0.00           H
ATOM   3955  CD2 TYR B 195      52.280  33.570  34.860  1.00  0.00           C
ATOM   3956  HD2 TYR B 195      51.650  34.440  34.700  1.00  0.00           H
ATOM   3957  CE1 TYR B 195      53.840  31.310  35.100  1.00  0.00           C
ATOM   3958  HE1 TYR B 195      54.390  30.440  35.470  1.00  0.00           H
ATOM   3959  CE2 TYR B 195      53.650  33.710  35.080  1.00  0.00           C
ATOM   3960  HE2 TYR B 195      54.050  34.650  35.470  1.00  0.00           H
ATOM   3961  CZ  TYR B 195      54.440  32.570  35.130  1.00  0.00           C
ATOM   3962  OH  TYR B 195      55.740  32.600  34.750  1.00  0.00           O
ATOM   3963  HH  TYR B 195      56.040  33.530  34.530  1.00  0.00           H
ATOM   3964  C   TYR B 195      49.680  31.020  32.700  1.00  0.00           C
ATOM   3965  O   TYR B 195      49.240  29.940  33.080  1.00  0.00           O
ATOM   3966  N   TYR B 196      50.400  31.150  31.580  1.00  0.00           N
ATOM   3967  H   TYR B 196      50.630  32.100  31.360  1.00  0.00           H
ATOM   3968  CA  TYR B 196      50.820  29.950  30.840  1.00  0.00           C
ATOM   3969  CB  TYR B 196      49.840  29.420  29.790  1.00  0.00           C
ATOM   3970  CG  TYR B 196      49.270  30.500  28.860  1.00  0.00           C
ATOM   3971  CD1 TYR B 196      48.140  31.200  29.260  1.00  0.00           C
ATOM   3972  HD1 TYR B 196      47.530  30.900  30.110  1.00  0.00           H
ATOM   3973  CD2 TYR B 196      50.060  30.920  27.800  1.00  0.00           C
ATOM   3974  HD2 TYR B 196      51.010  30.380  27.760  1.00  0.00           H
ATOM   3975  CE1 TYR B 196      47.860  32.340  28.510  1.00  0.00           C
ATOM   3976  HE1 TYR B 196      46.970  32.840  28.900  1.00  0.00           H
ATOM   3977  CE2 TYR B 196      49.760  32.070  27.080  1.00  0.00           C
ATOM   3978  HE2 TYR B 196      50.240  32.130  26.110  1.00  0.00           H
ATOM   3979  CZ  TYR B 196      48.630  32.800  27.460  1.00  0.00           C
ATOM   3980  OH  TYR B 196      48.060  33.710  26.630  1.00  0.00           O
ATOM   3981  HH  TYR B 196      48.770  33.990  25.990  1.00  0.00           H
ATOM   3982  C   TYR B 196      52.150  30.340  30.190  1.00  0.00           C
ATOM   3983  O   TYR B 196      52.320  31.360  29.520  1.00  0.00           O
ATOM   3984  N   VAL B 197      53.210  29.640  30.550  1.00  0.00           N
ATOM   3985  H   VAL B 197      53.080  28.910  31.220  1.00  0.00           H
ATOM   3986  CA  VAL B 197      54.510  29.800  29.880  1.00  0.00           C
ATOM   3987  CB  VAL B 197      55.570  29.220  30.820  1.00  0.00           C
ATOM   3988  CG1 VAL B 197      55.800  30.060  32.070  1.00  0.00           C
ATOM   3989  CG2 VAL B 197      55.490  27.720  31.130  1.00  0.00           C
ATOM   3990  C   VAL B 197      54.500  29.280  28.440  1.00  0.00           C
ATOM   3991  O   VAL B 197      53.970  28.200  28.190  1.00  0.00           O
ATOM   3992  N   ASP B 198      54.700  30.240  27.540  1.00  0.00           N
ATOM   3993  H   ASP B 198      54.720  31.160  27.940  1.00  0.00           H
ATOM   3994  CA  ASP B 198      54.760  30.070  26.090  1.00  0.00           C
ATOM   3995  CB  ASP B 198      54.130  31.280  25.390  1.00  0.00           C
ATOM   3996  CG  ASP B 198      53.870  31.100  23.890  1.00  0.00           C
ATOM   3997  OD1 ASP B 198      54.020  32.070  23.120  1.00  0.00           O
ATOM   3998  OD2 ASP B 198      53.360  30.010  23.540  1.00  0.00           O
ATOM   3999  C   ASP B 198      56.160  29.730  25.580  1.00  0.00           C
ATOM   4000  O   ASP B 198      57.090  30.470  25.890  1.00  0.00           O
ATOM   4001  N   GLY B 199      56.180  28.870  24.560  1.00  0.00           N
ATOM   4002  H   GLY B 199      55.380  28.870  23.960  1.00  0.00           H
ATOM   4003  CA  GLY B 199      57.330  28.140  24.030  1.00  0.00           C
ATOM   4004  C   GLY B 199      58.300  29.100  23.340  1.00  0.00           C
ATOM   4005  O   GLY B 199      57.870  30.020  22.650  1.00  0.00           O
ATOM   4006  N   ARG B 200      59.590  28.780  23.220  1.00  0.00           N
ATOM   4007  H   ARG B 200      59.880  27.850  23.440  1.00  0.00           H
ATOM   4008  CA  ARG B 200      60.680  29.650  22.760  1.00  0.00           C
ATOM   4009  CB  ARG B 200      61.200  30.350  24.020  1.00  0.00           C
ATOM   4010  CG  ARG B 200      60.310  31.470  24.530  1.00  0.00           C
ATOM   4011  CD  ARG B 200      60.870  31.970  25.860  1.00  0.00           C
ATOM   4012  NE  ARG B 200      59.870  32.830  26.520  1.00  0.00           N
ATOM   4013  HE  ARG B 200      58.910  32.550  26.480  1.00  0.00           H
ATOM   4014  CZ  ARG B 200      60.190  33.970  27.140  1.00  0.00           C
ATOM   4015  NH1 ARG B 200      61.370  34.590  27.090  1.00  0.00           N
ATOM   4016 1HH1 ARG B 200      62.190  34.250  26.630  1.00  0.00           H
ATOM   4017 2HH1 ARG B 200      61.270  35.500  27.500  1.00  0.00           H
ATOM   4018  NH2 ARG B 200      59.200  34.700  27.660  1.00  0.00           N
ATOM   4019 1HH2 ARG B 200      58.300  34.270  27.580  1.00  0.00           H
ATOM   4020 2HH2 ARG B 200      59.380  35.510  28.220  1.00  0.00           H
ATOM   4021  C   ARG B 200      61.740  28.780  22.080  1.00  0.00           C
ATOM   4022  O   ARG B 200      62.480  28.120  22.800  1.00  0.00           O
ATOM   4023  N   GLY B 201      61.640  28.620  20.760  1.00  0.00           N
ATOM   4024  H   GLY B 201      60.930  29.070  20.220  1.00  0.00           H
ATOM   4025  CA  GLY B 201      62.550  27.810  19.940  1.00  0.00           C
ATOM   4026  C   GLY B 201      62.490  26.310  20.210  1.00  0.00           C
ATOM   4027  O   GLY B 201      61.470  25.660  19.960  1.00  0.00           O
ATOM   4028  N   PRO B 202      63.560  25.760  20.770  1.00  0.00           N
ATOM   4029  CA  PRO B 202      63.540  24.450  21.440  1.00  0.00           C
ATOM   4030  CB  PRO B 202      64.970  24.160  21.900  1.00  0.00           C
ATOM   4031  CG  PRO B 202      65.780  25.310  21.290  1.00  0.00           C
ATOM   4032  CD  PRO B 202      64.790  26.470  21.160  1.00  0.00           C
ATOM   4033  C   PRO B 202      62.600  24.210  22.620  1.00  0.00           C
ATOM   4034  O   PRO B 202      62.150  23.070  22.790  1.00  0.00           O
ATOM   4035  N   ASP B 203      62.580  25.170  23.540  1.00  0.00           N
ATOM   4036  H   ASP B 203      62.840  26.130  23.400  1.00  0.00           H
ATOM   4037  CA  ASP B 203      61.870  25.060  24.820  1.00  0.00           C
ATOM   4038  CB  ASP B 203      62.320  26.300  25.600  1.00  0.00           C
ATOM   4039  CG  ASP B 203      61.860  26.260  27.050  1.00  0.00           C
ATOM   4040  OD1 ASP B 203      61.770  25.140  27.610  1.00  0.00           O
ATOM   4041  OD2 ASP B 203      61.370  27.300  27.540  1.00  0.00           O
ATOM   4042  C   ASP B 203      60.370  25.090  24.550  1.00  0.00           C
ATOM   4043  O   ASP B 203      59.820  25.910  23.810  1.00  0.00           O
ATOM   4044  N   GLY B 204      59.760  24.130  25.240  1.00  0.00           N
ATOM   4045  H   GLY B 204      60.330  23.450  25.710  1.00  0.00           H
ATOM   4046  CA  GLY B 204      58.310  24.060  25.450  1.00  0.00           C
ATOM   4047  C   GLY B 204      57.900  24.420  26.880  1.00  0.00           C
ATOM   4048  O   GLY B 204      57.000  23.790  27.430  1.00  0.00           O
ATOM   4049  N   GLY B 205      58.530  25.480  27.390  1.00  0.00           N
ATOM   4050  H   GLY B 205      59.250  25.970  26.900  1.00  0.00           H
ATOM   4051  CA  GLY B 205      58.190  25.990  28.720  1.00  0.00           C
ATOM   4052  C   GLY B 205      58.910  25.230  29.840  1.00  0.00           C
ATOM   4053  O   GLY B 205      58.870  25.750  30.950  1.00  0.00           O
ATOM   4054  N   PHE B 206      59.770  24.280  29.470  1.00  0.00           N
ATOM   4055  H   PHE B 206      60.200  24.320  28.570  1.00  0.00           H
ATOM   4056  CA  PHE B 206      60.500  23.480  30.470  1.00  0.00           C
ATOM   4057  CB  PHE B 206      61.310  22.380  29.770  1.00  0.00           C
ATOM   4058  CG  PHE B 206      60.850  21.660  28.500  1.00  0.00           C
ATOM   4059  CD1 PHE B 206      61.810  21.200  27.620  1.00  0.00           C
ATOM   4060  HD1 PHE B 206      62.850  21.490  27.770  1.00  0.00           H
ATOM   4061  CD2 PHE B 206      59.480  21.480  28.340  1.00  0.00           C
ATOM   4062  HD2 PHE B 206      58.750  21.830  29.070  1.00  0.00           H
ATOM   4063  CE1 PHE B 206      61.390  20.510  26.490  1.00  0.00           C
ATOM   4064  HE1 PHE B 206      62.030  19.760  26.020  1.00  0.00           H
ATOM   4065  CE2 PHE B 206      59.060  20.870  27.170  1.00  0.00           C
ATOM   4066  HE2 PHE B 206      58.130  20.300  27.210  1.00  0.00           H
ATOM   4067  CZ  PHE B 206      60.020  20.330  26.330  1.00  0.00           C
ATOM   4068  HZ  PHE B 206      59.720  19.680  25.500  1.00  0.00           H
ATOM   4069  C   PHE B 206      61.520  24.270  31.280  1.00  0.00           C
ATOM   4070  O   PHE B 206      61.460  24.330  32.500  1.00  0.00           O
ATOM   4071  N   ARG B 207      62.320  25.030  30.530  1.00  0.00           N
ATOM   4072  H   ARG B 207      62.060  25.190  29.580  1.00  0.00           H
ATOM   4073  CA  ARG B 207      63.350  25.990  30.960  1.00  0.00           C
ATOM   4074  CB  ARG B 207      64.050  26.710  29.810  1.00  0.00           C
ATOM   4075  CG  ARG B 207      65.200  27.680  30.090  1.00  0.00           C
ATOM   4076  CD  ARG B 207      66.410  27.050  30.790  1.00  0.00           C
ATOM   4077  NE  ARG B 207      66.950  25.930  30.020  1.00  0.00           N
ATOM   4078  HE  ARG B 207      66.230  25.230  29.940  1.00  0.00           H
ATOM   4079  CZ  ARG B 207      68.130  25.900  29.400  1.00  0.00           C
ATOM   4080  NH1 ARG B 207      68.810  27.060  29.340  1.00  0.00           N
ATOM   4081 1HH1 ARG B 207      68.550  27.870  29.870  1.00  0.00           H
ATOM   4082 2HH1 ARG B 207      69.620  27.210  28.770  1.00  0.00           H
ATOM   4083  NH2 ARG B 207      68.590  24.890  28.650  1.00  0.00           N
ATOM   4084 1HH2 ARG B 207      68.030  24.070  28.580  1.00  0.00           H
ATOM   4085 2HH2 ARG B 207      69.330  25.070  28.000  1.00  0.00           H
ATOM   4086  C   ARG B 207      62.710  27.050  31.870  1.00  0.00           C
ATOM   4087  O   ARG B 207      63.050  27.180  33.040  1.00  0.00           O
ATOM   4088  N   GLN B 208      61.640  27.640  31.340  1.00  0.00           N
ATOM   4089  H   GLN B 208      61.290  27.430  30.430  1.00  0.00           H
ATOM   4090  CA  GLN B 208      60.750  28.570  32.060  1.00  0.00           C
ATOM   4091  CB  GLN B 208      59.720  28.960  31.010  1.00  0.00           C
ATOM   4092  CG  GLN B 208      60.260  29.780  29.830  1.00  0.00           C
ATOM   4093  CD  GLN B 208      59.260  30.090  28.710  1.00  0.00           C
ATOM   4094  OE1 GLN B 208      58.580  31.110  28.610  1.00  0.00           O
ATOM   4095  NE2 GLN B 208      59.180  29.170  27.750  1.00  0.00           N
ATOM   4096 1HE2 GLN B 208      59.900  28.480  27.770  1.00  0.00           H
ATOM   4097 2HE2 GLN B 208      58.380  29.240  27.160  1.00  0.00           H
ATOM   4098  C   GLN B 208      60.200  28.130  33.410  1.00  0.00           C
ATOM   4099  O   GLN B 208      60.470  28.640  34.490  1.00  0.00           O
ATOM   4100  N   VAL B 209      59.460  27.020  33.410  1.00  0.00           N
ATOM   4101  H   VAL B 209      59.060  26.660  32.570  1.00  0.00           H
ATOM   4102  CA  VAL B 209      58.970  26.270  34.580  1.00  0.00           C
ATOM   4103  CB  VAL B 209      58.220  24.970  34.270  1.00  0.00           C
ATOM   4104  CG1 VAL B 209      57.800  24.180  35.510  1.00  0.00           C
ATOM   4105  CG2 VAL B 209      56.950  25.350  33.500  1.00  0.00           C
ATOM   4106  C   VAL B 209      60.150  25.950  35.480  1.00  0.00           C
ATOM   4107  O   VAL B 209      59.950  26.190  36.670  1.00  0.00           O
ATOM   4108  N   LYS B 210      61.170  25.240  35.020  1.00  0.00           N
ATOM   4109  H   LYS B 210      61.120  25.090  34.030  1.00  0.00           H
ATOM   4110  CA  LYS B 210      62.440  24.910  35.680  1.00  0.00           C
ATOM   4111  CB  LYS B 210      63.400  23.970  34.930  1.00  0.00           C
ATOM   4112  CG  LYS B 210      64.650  23.620  35.740  1.00  0.00           C
ATOM   4113  CD  LYS B 210      65.160  22.200  35.480  1.00  0.00           C
ATOM   4114  CE  LYS B 210      66.170  21.820  36.560  1.00  0.00           C
ATOM   4115  NZ  LYS B 210      66.800  20.560  36.140  1.00  0.00           N
ATOM   4116  HZ1 LYS B 210      66.200  19.890  35.690  1.00  0.00           H
ATOM   4117  HZ2 LYS B 210      67.540  20.800  35.510  1.00  0.00           H
ATOM   4118  HZ3 LYS B 210      67.280  20.100  36.890  1.00  0.00           H
ATOM   4119  C   LYS B 210      63.030  26.040  36.520  1.00  0.00           C
ATOM   4120  O   LYS B 210      62.880  25.990  37.740  1.00  0.00           O
ATOM   4121  N   GLU B 211      63.270  27.220  35.940  1.00  0.00           N
ATOM   4122  H   GLU B 211      63.130  27.380  34.960  1.00  0.00           H
ATOM   4123  CA  GLU B 211      63.680  28.430  36.660  1.00  0.00           C
ATOM   4124  CB  GLU B 211      64.020  29.340  35.480  1.00  0.00           C
ATOM   4125  CG  GLU B 211      65.190  28.850  34.620  1.00  0.00           C
ATOM   4126  CD  GLU B 211      66.570  29.050  35.250  1.00  0.00           C
ATOM   4127  OE1 GLU B 211      67.250  28.040  35.520  1.00  0.00           O
ATOM   4128  OE2 GLU B 211      66.970  30.220  35.430  1.00  0.00           O
ATOM   4129  C   GLU B 211      62.620  28.860  37.670  1.00  0.00           C
ATOM   4130  O   GLU B 211      63.080  29.320  38.720  1.00  0.00           O
ATOM   4131  N   ALA B 212      61.350  29.030  37.330  1.00  0.00           N
ATOM   4132  H   ALA B 212      60.960  28.640  36.490  1.00  0.00           H
ATOM   4133  CA  ALA B 212      60.360  29.360  38.370  1.00  0.00           C
ATOM   4134  CB  ALA B 212      59.020  29.410  37.640  1.00  0.00           C
ATOM   4135  C   ALA B 212      60.150  28.360  39.510  1.00  0.00           C
ATOM   4136  O   ALA B 212      59.940  28.810  40.640  1.00  0.00           O
ATOM   4137  N   VAL B 213      60.350  27.090  39.170  1.00  0.00           N
ATOM   4138  H   VAL B 213      60.410  26.770  38.230  1.00  0.00           H
ATOM   4139  CA  VAL B 213      60.440  26.080  40.240  1.00  0.00           C
ATOM   4140  CB  VAL B 213      60.570  24.630  39.770  1.00  0.00           C
ATOM   4141  CG1 VAL B 213      60.620  23.660  40.960  1.00  0.00           C
ATOM   4142  CG2 VAL B 213      59.470  24.270  38.770  1.00  0.00           C
ATOM   4143  C   VAL B 213      61.620  26.420  41.150  1.00  0.00           C
ATOM   4144  O   VAL B 213      61.330  26.730  42.300  1.00  0.00           O
ATOM   4145  N   MET B 214      62.840  26.570  40.620  1.00  0.00           N
ATOM   4146  H   MET B 214      62.980  26.310  39.660  1.00  0.00           H
ATOM   4147  CA  MET B 214      64.000  27.070  41.370  1.00  0.00           C
ATOM   4148  CB  MET B 214      65.350  27.040  40.660  1.00  0.00           C
ATOM   4149  CG  MET B 214      66.320  26.050  41.330  1.00  0.00           C
ATOM   4150  SD  MET B 214      66.690  26.440  43.080  1.00  0.00           S
ATOM   4151  CE  MET B 214      68.080  27.540  42.880  1.00  0.00           C
ATOM   4152  C   MET B 214      63.780  28.410  42.070  1.00  0.00           C
ATOM   4153  O   MET B 214      64.200  28.580  43.220  1.00  0.00           O
ATOM   4154  N   ARG B 215      63.050  29.380  41.520  1.00  0.00           N
ATOM   4155  H   ARG B 215      62.710  29.280  40.590  1.00  0.00           H
ATOM   4156  CA  ARG B 215      62.650  30.580  42.270  1.00  0.00           C
ATOM   4157  CB  ARG B 215      61.960  31.660  41.430  1.00  0.00           C
ATOM   4158  CG  ARG B 215      62.790  32.210  40.270  1.00  0.00           C
ATOM   4159  CD  ARG B 215      62.120  33.340  39.490  1.00  0.00           C
ATOM   4160  NE  ARG B 215      61.610  34.430  40.330  1.00  0.00           N
ATOM   4161  HE  ARG B 215      62.300  34.720  41.000  1.00  0.00           H
ATOM   4162  CZ  ARG B 215      60.380  34.960  40.310  1.00  0.00           C
ATOM   4163  NH1 ARG B 215      59.480  34.510  39.430  1.00  0.00           N
ATOM   4164 1HH1 ARG B 215      59.670  33.770  38.790  1.00  0.00           H
ATOM   4165 2HH1 ARG B 215      58.530  34.830  39.360  1.00  0.00           H
ATOM   4166  NH2 ARG B 215      60.160  36.100  40.990  1.00  0.00           N
ATOM   4167 1HH2 ARG B 215      60.780  36.470  41.670  1.00  0.00           H
ATOM   4168 2HH2 ARG B 215      59.240  36.480  41.050  1.00  0.00           H
ATOM   4169  C   ARG B 215      61.870  30.330  43.560  1.00  0.00           C
ATOM   4170  O   ARG B 215      62.160  30.850  44.630  1.00  0.00           O
ATOM   4171  N   TYR B 216      60.840  29.480  43.500  1.00  0.00           N
ATOM   4172  H   TYR B 216      60.800  28.910  42.680  1.00  0.00           H
ATOM   4173  CA  TYR B 216      60.050  29.200  44.700  1.00  0.00           C
ATOM   4174  CB  TYR B 216      58.900  28.360  44.150  1.00  0.00           C
ATOM   4175  CG  TYR B 216      57.960  27.940  45.290  1.00  0.00           C
ATOM   4176  CD1 TYR B 216      56.920  28.810  45.610  1.00  0.00           C
ATOM   4177  HD1 TYR B 216      56.570  29.570  44.910  1.00  0.00           H
ATOM   4178  CD2 TYR B 216      58.130  26.770  46.010  1.00  0.00           C
ATOM   4179  HD2 TYR B 216      58.960  26.070  45.960  1.00  0.00           H
ATOM   4180  CE1 TYR B 216      56.100  28.490  46.680  1.00  0.00           C
ATOM   4181  HE1 TYR B 216      55.500  29.280  47.150  1.00  0.00           H
ATOM   4182  CE2 TYR B 216      57.170  26.400  46.950  1.00  0.00           C
ATOM   4183  HE2 TYR B 216      57.290  25.380  47.300  1.00  0.00           H
ATOM   4184  CZ  TYR B 216      56.150  27.260  47.330  1.00  0.00           C
ATOM   4185  OH  TYR B 216      55.080  26.880  48.080  1.00  0.00           O
ATOM   4186  HH  TYR B 216      54.350  27.560  48.140  1.00  0.00           H
ATOM   4187  C   TYR B 216      60.840  28.340  45.700  1.00  0.00           C
ATOM   4188  O   TYR B 216      60.920  28.720  46.860  1.00  0.00           O
ATOM   4189  N   LEU B 217      61.580  27.340  45.220  1.00  0.00           N
ATOM   4190  H   LEU B 217      61.370  26.950  44.330  1.00  0.00           H
ATOM   4191  CA  LEU B 217      62.470  26.520  46.050  1.00  0.00           C
ATOM   4192  CB  LEU B 217      63.110  25.380  45.250  1.00  0.00           C
ATOM   4193  CG  LEU B 217      62.160  24.220  44.940  1.00  0.00           C
ATOM   4194  CD1 LEU B 217      62.850  23.270  43.970  1.00  0.00           C
ATOM   4195  CD2 LEU B 217      61.840  23.480  46.240  1.00  0.00           C
ATOM   4196  C   LEU B 217      63.610  27.320  46.680  1.00  0.00           C
ATOM   4197  O   LEU B 217      64.130  26.920  47.720  1.00  0.00           O
ATOM   4198  N   GLN B 218      64.110  28.370  46.030  1.00  0.00           N
ATOM   4199  H   GLN B 218      64.040  28.470  45.040  1.00  0.00           H
ATOM   4200  CA  GLN B 218      65.040  29.320  46.660  1.00  0.00           C
ATOM   4201  CB  GLN B 218      65.880  30.140  45.680  1.00  0.00           C
ATOM   4202  CG  GLN B 218      67.380  29.890  45.820  1.00  0.00           C
ATOM   4203  CD  GLN B 218      68.270  31.050  45.370  1.00  0.00           C
ATOM   4204  OE1 GLN B 218      68.210  31.510  44.230  1.00  0.00           O
ATOM   4205  NE2 GLN B 218      69.290  31.340  46.170  1.00  0.00           N
ATOM   4206 1HE2 GLN B 218      69.500  30.820  47.000  1.00  0.00           H
ATOM   4207 2HE2 GLN B 218      69.970  32.020  45.910  1.00  0.00           H
ATOM   4208  C   GLN B 218      64.440  30.330  47.650  1.00  0.00           C
ATOM   4209  O   GLN B 218      64.600  30.130  48.850  1.00  0.00           O
ATOM   4210  N   THR B 219      63.420  31.070  47.220  1.00  0.00           N
ATOM   4211  H   THR B 219      62.980  30.820  46.360  1.00  0.00           H
ATOM   4212  CA  THR B 219      62.780  32.110  48.040  1.00  0.00           C
ATOM   4213  CB  THR B 219      61.660  32.850  47.310  1.00  0.00           C
ATOM   4214  OG1 THR B 219      60.760  32.010  46.580  1.00  0.00           O
ATOM   4215  HG1 THR B 219      61.150  31.780  45.690  1.00  0.00           H
ATOM   4216  CG2 THR B 219      62.420  33.780  46.360  1.00  0.00           C
ATOM   4217  C   THR B 219      62.180  31.560  49.340  1.00  0.00           C
ATOM   4218  O   THR B 219      62.380  32.000  50.470  1.00  0.00           O
ATOM   4219  N   LEU B 220      61.330  30.560  49.130  1.00  0.00           N
ATOM   4220  H   LEU B 220      61.010  30.300  48.220  1.00  0.00           H
ATOM   4221  CA  LEU B 220      60.760  29.790  50.240  1.00  0.00           C
ATOM   4222  CB  LEU B 220      59.510  29.110  49.690  1.00  0.00           C
ATOM   4223  CG  LEU B 220      58.200  29.900  49.560  1.00  0.00           C
ATOM   4224  CD1 LEU B 220      57.540  30.260  50.890  1.00  0.00           C
ATOM   4225  CD2 LEU B 220      58.070  31.080  48.590  1.00  0.00           C
ATOM   4226  C   LEU B 220      61.880  28.880  50.760  1.00  0.00           C
ATOM   4227  O   LEU B 220      61.910  27.720  50.340  1.00  0.00           O
ATOM   4228  N   SER B 221      62.770  29.500  51.520  1.00  0.00           N
ATOM   4229  H   SER B 221      62.830  30.500  51.450  1.00  0.00           H
ATOM   4230  CA  SER B 221      63.820  28.880  52.350  1.00  0.00           C
ATOM   4231  CB  SER B 221      64.980  29.830  52.630  1.00  0.00           C
ATOM   4232  OG  SER B 221      65.630  30.180  51.410  1.00  0.00           O
ATOM   4233  HG  SER B 221      65.090  29.820  50.650  1.00  0.00           H
ATOM   4234  C   SER B 221      63.060  28.570  53.640  1.00  0.00           C
ATOM   4235  O1  SER B 221      62.370  27.530  53.610  1.00  0.00           O
ATOM   4236  O2  SER B 221      63.070  29.380  54.600  1.00  0.00           O
TER
ENDMDL
